# Supplementary material for: Lack of molecular mimicry between HPV vaccine L1 antigen and human proteins by a computational analysis
Source: Int J Clin Oncol. 2026 Jan 8;31(3):494–503. doi: 10.1007/s10147-026-02961-z (PMC12932383; doi:10.1007/s10147-026-02961-z)
Supplement: Supplementary file 1 — Supplementary file1 (XLSX 39 kb) [file 10147_2026_2961_MOESM1_ESM.xlsx]

## Sheet: Suppl table 1
Supplemenrary Table 1 Linear epitopes of hepatitis B virus (HBV) Set 1
HBV_1st set Epitope ID	Epitope	Antigen	AA length	5-peptide	6-peptide	7-peptide	8-peptide	9-peptide	10-peptide	11-peptide	12-peptide	13-peptide	References	DOI
1799	AHLSLRGLPVCAFSS	HBx	15	11	10	9	8	7	6	5	4	3	Jung MC et al. Hepatology 1991
6529	CKTCTTPAQGNSMFPSCCCTKPTDGNCTCIPIPSSWAFAKYLWEWAS	Large hepatitis B surface antigen	47	6 (43)*	7 (42)*	9 (41)*	8 (40)*	6 (39)*	4 (38)*	3 (37)*	2 (36)*	1 (35)*	Moynihan JS et al. Vaccine 2001	10.1016/s0264-410x(00)00540-5
7171	CTKPTDGNC	Large hepatitis B surface antigen	9	5	4	3	2	1					Pride MW et al. Vaccine 1998	10.1016/s0264-410x(97)00242-9
7173	CTKPTDGNCTCIPIPSSWAF	Large hepatitis B surface antigen	20	16	15	14	13	12	11	10	9	8	Bhatnagar PK et al. Proc Natl Acad Sci U S A 1982	10.1073/pnas.79.14.4400
35397	LEDPASRDLV	core protein	10	6	5	4	3	2	1				Townsend K et al. J Virol 1997	10.1128/JVI.71.5.3365-3374.1997
41238	MDIDPYKEFGATVELLSFLP	core protein	20	16	15	14	13	12	11	10	9	8	Cao T et al. J Gen Virol 2002	10.1099/0022-1317-83-12-3023
41584	MGGWSSKPRKGMGTNLSVPNP	Large hepatitis B surface antigen	21	17	16	15	14	13	12	11	10	9	Neurath AR et al. Ann Inst Pasteur Virol 1988	10.1016/s0769-2617(88)80003-0
41631	MGTNLSVPNPLGFFPDHQLDP	Large hepatitis B surface antigen	21	17	16	15	14	13	12	11	10	9
46793	PAFGANSNNPDWDFNPVKDDWP	Large hepatitis B surface antigen	22	18	17	16	15	14	13	12	11	10	Milich DR et al. J Immunol 1990
46927	PARDVLCLRPVGAES	HBx	15	11	10	9	8	7	6	5	4	3	Jung MC et al. Hepatology 1991
48337	PLGFFPDHQLDPAFGANSNNPDWDFNP	Large hepatitis B surface antigen	27	23	22	21	20	19	18	17	16	15	Zhang TY et al. Gut 2016	10.1136/gutjnl-2014-308964
48339	PLGFLPDHQLDPAFGANSTNP	Large hepatitis B surface antigen	21	17	16	15	14	13	12	11	10	9	Mishra A et al. Clin Exp Immunol 1992
57784	SFGVWIRTPPAYRPPNAPIL	core protein	20	16	15	14	13	12	11	10	9	8	Cao T et al. J Gen Virol 2002	10.1099/0022-1317-83-12-3023
61746	STLPETTVVRRRGRSPRRRT	core protein	20	16	15	14	13	12	11	10	9	8
64642	TKPTDGNCTCIPIPSSWAF	Large hepatitis B surface antigen	19	15	14	13	12	11	10	9	8	7	Bhatnagar PK et al. Proc Natl Acad Sci U S A 1982	10.1073/pnas.79.14.4400
68600	VFVLGGCRHKLVCAPAPCNF	HBx	20	16	15	14	13	12	11	10	9	8	Stemler M et al. J Virol 1990	10.1128/JVI.64.6.2802-2809.1990
79546	FHISCLTFGRETVIEYLVSFG	core protein	21	17	16	15	14	13	12	11	10	9	Tordjeman M et al. J Med Virol 1993	10.1002/jmv.1890410310
96088	ALESPEHCSPHHTALRQAIL	core protein	20	16	15	14	13	12	11	10	9	8	Cao T et al. J Gen Virol 2002	10.1099/0022-1317-83-12-3023
96630	LWFHISCLTFGRETVIEYLV	core protein	20	16	15	14	13	12	11	10	9	8
96862	SDFFPSVRDLLDTASal.YRE	core protein	20	16	15	14	13	12	11	10	9	8
97104	WVGVNLEDPASRDLVVSYVN	core protein	20	16	15	14	13	12	11	10	9	8
180928	SQISSHSPTCCPPICPGYRW	Large hepatitis B surface antigen	20	16	15	14	13	12	11	10	9	8	Meng Z et al. Nanoscal.e Res Lett 2013	10.1186/1556-276X-8-118
180931	TNLSVPNPLGFFPDHQLDP	Large hepatitis B surface antigen	19	15	14	13	12	11	10	9	8	7
Total sequence number				338	317	297	274	250	226	204	183	162
Subtracted total sequence number = Total sequence number – overlapped sequence number				248	237	225	211	196	181	167	152	137
*Epitope ID6529 was 47AA-length, of which we did not use all possible AA-sequences, but a portion of AA-peptides to match the numbers of HPV16L1 AA-peptides in Table 2. The numbers shown in Epitope ID 6529 were the number of AA-peptides used for the current study; the numbers in parentheses were the total numbers of AA-sequences of Epitope ID6529. For example, we used six 5-peptides from the tota…

## Sheet: Suppl table 2
Supplementary Table 2 Linear epitopes of HBV Set 2
HBV_2nd set Epitope ID	Epitope	Antigen	AA length	5-peptide	6-peptide	7-peptide	8-peptide	9-peptide	10-peptide	11-peptide	12-peptide	13-peptide	References	DOI
7233	CTTPAQGNSMFPSCCCTKPTDGNC	Large hepatitis B surface antigen	24	20	19	18	17	16	15	14	13	12	Lai MW et al. Clin Microbiol Infect 2019	10.1016/j.cmi.2019.02.003
42432	MQWNSTAFHQTLQDPRVRGLYLPAGG	Large hepatitis B surface antigen	26	22	21	20	19	18	17	16	12 (15)****	6 (14)****	Shi CH et al. Vaccine 1995	10.1016/0264-410x(95)00006-m
56900	SAMSTTDLEAYFKDC	HBx	15	6 (11)*	4 (10)*	2 (9)*	0 (8)*	0 (7)*	0 (6)*	0 (5)*	0 (4)*	0 (3)*	King TH et al. PLoS One 2014	10.1371/journal.pone.0101904
79521	ASRDLVVSYVNTNMGLKFRQLLWFHISCLTFGRETVIEY	core protein	39	35	34	33	32	31	30	29	28	27	Tordjeman M et al. J Med Virol 1993	10.1002/jmv.1890410310
79531	DIDPYKEFGATVELLSFLPSDFFPSVRDLLDTASA	core protein	35	31	30	29	28	27	26	25	24	23
79549	FPSVRDLLDTASal.YREal.ESPEHCSPHHTA	core protein	31	27	26	25	24	23	22	21	20	19
79577	IRTPPAYRPPNAPILSTLPETTV	core protein	23	19	18	17	16	15	14	13	12	11
79594	LCWGELMTLATWVGVNLEDPASRDL	core protein	25	21	20	19	18	17	16	15	14	13
1309232	LGFFPDHQLDPAFGANSNNPDWDFNPIKDH	core protein	30	26	25	24	23	22	21	20	19	18	Tulaeva I et al. EBioMedicine 2020	10.1016/j.ebiom.2020.102953
1654684	ELMNLATWVGSNLED	core protein	15	11	10	9	8	7	6	5	4	3	Gu S et al. Front Immunol 2021	10.3389/fimmu.2021.767000
1659873	GAFGPGFTPPHGGLL	Large hepatitis B surface antigen	15	11	10	9	8	7	6	5	4	3
1669615	KDTWPDANKVGAGAF	Large hepatitis B surface antigen	15	11	10	9	8	7	6	5	4	3
1687253	QAFTFSPTYKAFLCK	Large hepatitis B surface antigen	15	11	10	9	8	7	6	2 (5)***	0 (4)***	0 (3)***	Shi CH et al. Vaccine 1995	10.1016/0264-410x(95)00006-m
1689866	RDTHPQAMQWNSTTF	Large hepatitis B surface antigen	15	11	10	9	8	4 (7)**	0 (6)**	0 (5)**	0 (4)**	0 (3)**	Gu S et al. Front Immunol 2021	10.3389/fimmu.2021.767000
Total sequence number				262	247	232	217	201	185	170	154	138
Subtracted total sequence number = Total sequence number – overlapped sequence number				248	237	225	211	196	181	167	152	137
*Epitope ID 56900 was 15AA-length, of which we did not use all possible AA-sequences, but a portion of AA-peptides to match the numbers of HPV16L1 AA-peptides in Table 2. The numbers shown in Epitope ID 56900 were the number of AA-peptides used for the current study; the numbers in parentheses were the total numbers of AA-sequences of Epitope ID 56900. For example, we used six 5-peptides from the…

## Sheet: Suppl table 3
Supplementary Table 3 Linear epitopes of HBV Set 3
HBV_3rd set Epitope ID	Epitope	Antigen	AA length	5-peptide	6-peptide	7-peptide	8-peptide	9-peptide	10-peptide	11-peptide	12-peptide	13-peptide	Reference	DOI
4802	ASTNRQSGRQPTPISPPLRDSHPQ	Large hepatitis B surface antigen	24	20	19	18	17	16	15	14	13	12	Minami M et al. Hepatology 1993	10.1002/hep.1840170406
7332	CWGELMTLATWVGVNLEDPASRDLV	core protein	25	21	20	19	18	17	16	15	13 (14)***	9 (13)***	Sällberg M et al. J Med Virol 1994	10.1002/jmv.1890420103
46013	NSTTFHQTLQDPRVRGLYFPAGGSSSGTVNPVPTTVSPISSIFSRIGD	Large hepatitis B surface antigen	48	44	43	42	41	40	39	38	37	36	Mikhailov M et al. Virology 1996	10.1006/viro.1996.0119
66472	TSTTSTGPCKTCTIPAQGTSMFPSC	Large hepatitis B surface antigen	25	21	20	19	18	17	16	15	14	13	Heijtink RA et al. Vaccine 2001	10.1016/s0264-410x(01)00082-2
67869	VCPLIPGSTTTSTGPCKTCTTPAQG	Large hepatitis B surface antigen	25	21	20	19	18	17	16	15	14	13
73843	YFKDCLFKDWEELGEE	HBx	16	12	11	10	9	8	7	6	5	4	Jung MC et al. Hepatology 1991
95062	CMTTAQGTSMYPSCCCTKPTDGNC	Large hepatitis B surface antigen	24	20	19	18	17	16	15	14	13	12	Oon LL et al. J Med Virol 1991	10.1002/jmv.1890330105
134557	TCTIPAQGTSMFPSC	Large hepatitis B surface antigen	15	11	10	9	8	7	6	5	4	3	Tajiri K et al. Antiviral Res 2010	10.1016/j.antiviral.2010.04.006
180929	SSGTVSPAQNTVSAISSI	Large hepatitis B surface antigen	18	14	13	12	11	10	9	8	7	6	Meng Z et al. Nanoscale Res Lett 2013	10.1186/1556-276X-8-118
956994	WLSVIWMMWYWGPSL	Large hepatitis B surface antigen	15	11	10	9	8	7	6	5	4	3	Zhong S et al. J Med Virol 2022	10.1002/jmv.27926
1309191	DWDFNPIKDHWPAANQVGVGAFGPGLTPPH	Large hepatitis B surface antigen	30	26	25	24	21 (23)**	15 (22)**	9 (21)**	4 (20)**	0 (19)**	0 (18)**	Tulaeva I et al. EBioMedicine 2020	10.1016/j.ebiom.2020.102953
1309287	SVPNPLGFFPDHQLDPAFGANSNNPDWDFNPIKDH	Large hepatitis B surface antigen	35	31	30	29	28	27	26	25	24	23
1655113	EQFVGPLTVNEKRRL	DNA polymerase	15	8 (11)*	5 (10)*	2 (9)*	0 (8)*	0 (7)*	0 (6)*	0 (5)*	0 (4)*	0 (3)*	Gu S et al. Front Immunol 2021	10.3389/fimmu.2021.767000
1695065	SPTVWLSVIWMMWYW	Large hepatitis B surface antigen	15	11	10	9	8	7	6	5	4	3	Zhong S et al. J Med Virol 2022	10.1002/jmv.27926
1701902	VCLGQNSQSPTSNHS	Large hepatitis B surface antigen	15	11	10	9	8	7	6	5	4	3
Total sequence number				282	265	248	230	211	192	174	156	140
Subtracted total sequence number = Total sequence number – overlapped sequence number				248	237	225	211	196	181	167	152	137
*Epitope ID 1655113 was 15AA-length, of which we did not use all possible AA-sequences, but a portion of AA-peptides to match the numbers of HPV16L1 AA-peptides in Table 2. The numbers shown in Epitope ID 1655113 were the number of AA-peptides used for the current study; the numbers in parentheses were the total numbers of AA-sequences of Epitope ID 56900. For example, we used eight 5-peptides fr…

## Sheet: Suppl table　4
Supplementary Table 4 Linear epitopes of respiratory syncytial virus (RSV) Set 1
RSV_1st set Epitope ID	Epitope	Antigen	AA length	5-peptide	6-peptide	7-peptide	8-peptide	9-peptide	10-peptide	11-peptide	12-peptide	13-peptide	References	DOI
1861	AICKRIPDKKPGKKT	G protein	15	11	10	9	8	7	6	5	4	3	Norrby E et al. Proc Natl Acad Sci U S A 1987	10.1073/pnas.84.18.6572
5387	AVIRRANNVLKNEMKRYKGL	N protein	20	16	15	14	13	12	11	10	9	8	Leonov SV et al. J Gen Virol 1995	10.1099/0022-1317-76-2-357
8275	DFHFEVFNFVPC	G protein	12	8	7	6	5	4	3	2	1		Gilquin HP et al. Virology 2002	10.1006/viro.2002.1563
12848	EKPTINTTRTNI	G protein	12	8	7	6	5	4	3	2	1		Cane PA J Med Virol 1997	10.1002/(sici)1096-9071(199704)51:4<297::aid-jmv7>3.0.co;2-0
18255	FVPCSICSNNPTCWAICKRIP	G protein	21	17	16	15	14	13	12	11	10	9	Yusibovet V al. Vaccine 2005	10.1016/j.vaccine.2005.01.039
20606	GKKTTTKPTKKP	G protein	12	8	7	6	5	4	3	2	1		Gilquin HP et al. Virology 2002	10.1006/viro.2002.1563
27961	IPNKKPGKKTTT	G protein	12	8	7	6	5	4	3	2	1
31505	KKDHKPQTTKPK	G protein	12	8	7	6	5	4	3	2	1
32622	KNTTTTQTQPSK	G protein	12	8	7	6	5	4	3	2	1
32913	KPTTKQRQNKPP	G protein	12	8	7	6	5	4	3	2	1
43435	NDFHFEVFNFVP	G protein	12	8	7	6	5	4	3	2	1
47045	PCSICSNNPTCWAICK	G protein	16	12	11	10	9	8	7	6	5	4	Belanger H et al. FASEB J 2000	10.1096/fj.00-0144com
48681	PNNDFHFEVFNF	G protein	12	8	7	6	5	4	3	2	1		Gilquin HP et al. Virology 2002	10.1006/viro.2002.1563
51729	QNKPPNKPNNDF	G protein	12	8	7	6	5	4	3	2	1
58465	SICSNNPTCWAICKR	G protein	15	11	10	9	8	7	6	5	4	3	Stopner BA et al. J Virol 1990	10.1128/JVI.64.10.5143-5148.1990
59844	SNIETVIEFQQKNNRLLEITREFSVNAGVTTPVSTYMLTNSELLSLINDMPITNDQKKLMS	F protein	61	34 (57)*	31 (56)*	27 (55)*	23 (54)*	23 (53)*	24 (52)*	28 (51)*	33 (50)*	49 (49)*	López JA et al. J Gen Virol 1993	10.1099/0022-1317-74-12-2567
60589	SQVYTTSEYPSQ	G protein	12	8	7	6	5	4	3	2	1		Cane PA J Med Virol 1997	10.1002/(sici)1096-9071(199704)51:4<297::aid-jmv7>3.0.co;2-0
60721	SRKSYKKMLKEMGEVAPEYR	N protein	20	16	15	14	13	12	11	10	9	8	Leonov SV et al. J Gen Virol 1995	10.1099/0022-1317-76-2-357
63695	TFKTTKKDHKPQ	G protein	12	8	7	6	5	4	3	2	1		Gilquin HP et al. Virology 2002	10.1006/viro.2002.1563
64606	TKKPTFKTTKKD	G protein	12	8	7	6	5	4	3	2	1
64648	TKPTKKPTFKTT	G protein	12	8	7	6	5	4	3	2	1
64978	TLNKDQLLSSSKYTIQRSTG	N protein	20	16	15	14	13	12	11	10	9	8	Leonova IV et al. J Clin Virol 1998	10.1016/s1386-6532(98)00045-2
66683	TTKQRQNKPPNK	G protein	12	8	7	6	5	4	3	2	1		Gilquin HP et al. Virology 2002	10.1006/viro.2002.1563
66879	TTTTQTQPSKPT	G protein	12	8	7	6	5	4	3	2	1
94738	WAICKRIPNKKP	G protein	12	8	7	6	5	4	3	2	1
125242	RQNKPPSKPNNDFHFEVFNFVP	G protein	22	18	17	16	15	14	13	12	11	10	Murata Y et al. Clin Vaccine Immunol 2010	10.1128/CVI.00432-09
139186	NSELLSLINDMPITNDQKKLMSNN	F protein	24	20	19	18	17	16	15	14	13	12	Shao S et al. NPJ Vaccines 2024	10.1038/s41541-024-00855-7
693650	KNYIDKQLLPIVNKQS	F protein	16	12	11	10	9	8	7	6	5	4	Jaberolansar N et al. Sci Rep 2017	10.1038/s41598-017-10415-w
766946	NKPPNKPNNDFHFEVFNFVPCSICSNNPTCWAICKRIPNKKPGKK	G protein	45	41	40	39	38	37	36	35	34	33	Jones HG et al. PLoS Pathog 2018	10.1371/journal.ppat.1006935
1063509	ELPRFMNYTLNNTKNTNVTLSKKRKRR	F protein	27	23	22	21	20	19	18	17	16	15	Ye X et al. Vaccines (Basel) 2020	10.3390/vaccines8020192
Total sequence number				383	351	318	285	256	228	203	179	166
Subtracted total sequence number = Total sequence number – overlapped sequence number				248	237	225	211	196	181	167	152	137
*Epitope ID59844 was 61AA-length, of which we did not use all possible AA-sequences, but a portion of AA-peptides to match the numbers of HPV16L1 AA-peptides in Table 2. The numbers shown in Epitope ID 59844 were the number of AA-peptides used for the current study; the numbers in parentheses were the total numbers of AA-sequences of Epitope ID59844. For example, we used 34 5-peptides from the to…

## Sheet: Suppl table 5
Supplementary Table 5 Linear epitopes of RSV Set 2
RSV_2nd set Epitope ID	Epitope	Antigen	AA length	5-peptide	6-peptide	7-peptide	8-peptide	9-peptide	10-peptide	11-peptide	12-peptide	13-peptide	References	DOI
8547	DHKPQTTKPKEV	G protein	12	8	7	6	5	4	3	2	1		Gilquin HP et al. Virology 2002	10.1006/viro.2002.1563
12799	EKLNNLLEGNDSDNDLSLEDF	P protein	21	17	16	15	14	13	12	11	10	9	Leonova IV et al. J Clin Virol 1998	10.1016/s1386-6532(98)00045-2
16468	FKTTKKDHKPQT	G protein	12	8	7	6	5	4	3	2	1		Gilquin HP et al. Virology 2002	10.1006/viro.2002.1563
23770	HFEVFNFVPCSI	G protein	12	8	7	6	5	4	3	2	1
24150	HKPQTTKPKEVP	G protein	12	8	7	6	5	4	3	2	1
30163	KDHKPQTTKPKE	G protein	12	8	7	6	5	4	3	2	1
30304	KEAPTTKPTEKP	G protein	12	8	7	6	5	4	3	2	1		Cane PA J Med Virol 1997	10.1002/(sici)1096-9071(199704)51:4<297::aid-jmv7>3.0.co;2-0
30629	KETLHSTSPEGN	G protein	12	8	7	6	5	4	3	2	1
32723	KPGKKTTTKPTK	G protein	12	8	7	6	5	4	3	2	1		Gilquin HP et al. Virology 2002	10.1006/viro.2002.1563
32809	KPNNDFHFEVFN	G protein	12	8	7	6	5	4	3	2	1		Lorente E et al. J Proteomics 2020	10.1016/j.jprot.2020.103759
32895	KPTFKTTKKDHK	G protein	12	8	7	6	5	4	3	2	1		Gilquin HP et al. Virology 2002	10.1006/viro.2002.1563
32901	KPTKKPTFKTTK	G protein	12	8	7	6	5	4	3	2	1
33063	KQRQNKPPNKPN	G protein	12	8	7	6	5	4	3	2	1
33882	KTTKKDHKPQTT	G protein	12	8	7	6	5	4	3	2	1
36429	LHSTSSEGNTSP	G protein	12	8	7	6	5	4	3	2	1		Cane PA J Med Virol 1997	10.1002/(sici)1096-9071(199704)51:4<297::aid-jmv7>3.0.co;2-0
37876	LLTTNTTGNPEY	G protein	12	8	7	6	5	4	3	2	1
44569	NKPNNDFHFEVF	G protein	12	8	7	6	5	4	3	2	1		Gilquin HP et al. Virology 2002	10.1006/viro.2002.1563
48662	PNKKPGKKTTTK	G protein	12	8	7	6	5	4	3	2	1
48839	PPNKPNNDFHFE	G protein	12	8	7	6	5	4	3	2	1
49137	PQTTKPKEVPTT	G protein	12	8	7	6	5	4	3	2	1
49749	PTPSDNPFSKLYKETIETFD	P protein	20	11 (16)*	10 (15)*	11 (14)*	12 (13)*	12	11	10	9	8	Leonova IV et al. J Clin Virol 1998	10.1016/s1386-6532(98)00045-2
49786	PTTKQRQNKPPN	G protein	12	8	7	6	5	4	3	2	1		Gilquin HP et al. Virology 2002	10.1006/viro.2002.1563
53499	REFSVNAGVTTPVSTYMLTNSELLSLINDMPITNDQKKLMS	F protein	41	37	36	35	34	33	32	31	30	29	López JA et al. J Gen Virol 1993	10.1099/0022-1317-74-12-2567
54408	RKPLVSFKEDPTPSDNPFSK	P protein	20	16	15	14	13	12	11	10	9	8	Leonov SV et al. J Gen Virol 1995	10.1099/0022-1317-76-2-357
56962	SARDGIRDAMIGLREEMIEK	P protein	20	16	15	14	13	12	11	10	9	8	Leonova IV et al. J Clin Virol 1998	10.1016/s1386-6532(98)00045-2
61410	SSTRGGSRVEGIFAGLFMNA	N protein	20	16	15	14	13	12	11	10	9	8
62828	TAEELEAIKHQLNPKDNDVEL	N protein	21	17	16	15	14	13	12	11	10	9
65955	TQTQPSKPTTKQ	G protein	12	8	7	6	5	4	3	2	1		Gilquin HP et al. Virology 2002	10.1006/viro.2002.1563
69324	VKTKNTTTTQTQ	G protein	12	8	7	6	5	4	3	2	1
94429	AICKRIPNKKPG	G protein	12	8	7	6	5	4	3	2	1
94481	CSNNPTCWAICK	G protein	12	8	7	6	5	4	3	2	1
94573	KRIPNKKPGKKT	G protein	12	8	7	6	5	4	3	2	1
94613	NNPTCWAICKRI	G protein	12	8	7	6	5	4	3	2	1
94651	PTCWAICKRIPN	G protein	12	8	7	6	5	4	3	2	1
756286	NFVPCSICSNNPTCWAICKRIPNKKPGKKT	G protein	30	26	25	24	23	22	21	20	19	18	Fedechkin SO et al. Sci Immunol 2018	10.1126/sciimmunol.aar3534
Total sequence number				372	337	304	271	237	202	167	132	97
Subtracted total sequence number = Total sequence number – overlapped sequence number				248	237	225	211	196	177**	153**	127**	97**
*Epitope ID49749 was 20 AA-length, of which we did not use all possible AA-sequences, but a portion of AA-peptides to match the numbers of HPV16L1 AA-peptides in Table 2. The numbers shown in Epitope ID 49749 were the number of AA-peptides used for the current study; the numbers in parentheses were the total numbers of AA-sequences of Epitope ID49749. For example, we used 11 5-peptides from the t…

## Sheet: Suppl table　6
Supplementary Table 6 Random array Set 1
	AA	5-peptide	6-peptide	7-peptide	8-peptide	9-peptide	10-peptide	11-peptide	12-peptide	13-peptide
WLKYLWTAW	9	5	4	3	2	1
KGFMWDYETAVTRTETSQV	19	15	14	13	12	11	10	9	8	7
TVKVSSKKQRKTQYLCANK	19	15	14	13	12	11	10	9	8	7
SKPFMCETQKNPNIMYACPY	20	16	15	14	13	12	11	10	9	8
TKTFITFCMEVYMDV	15	11	10	9	8	7	6	5	4	3
PVECKMPAIWEKLCDVAAGPV	21	17	16	15	14	13	12	11	10	9
HDQRNATDVFQYFQSAPDAV	20	16	15	14	13	12	11	10	9	8
DQIRVHCQYCQDFWE	15	11	10	9	8	7	6	5	4	3
FMWWYMWEATWAWDDMGMVEFMSPAKP	27	23	22	21	20	19	18	17	16	15
QRIYQPIPKNPLYPVGFGYG	20	16	15	14	13	12	11	10	9	8
YEPRNYGAPTCHQFSKSLTI	20	16	15	14	13	12	11	10	9	8
DVPWLQRIYQYEPRNNKDAW	20	16	15	14	13	12	11	10	9	8
FKICEFSQCSSLSEGYCWYS	20	16	15	14	13	12	11	10	9	8
KPMKWIQPHCRLKFDIQKYFEKNFP	25	21	20	19	18	17	16	15	14	13
YCIPEMSCAYKAHCMDEPFF	20	16	15	14	13	12	11	10	9	8
CIQLDRRMPCFWPRGSFVLR	20	16	15	14	13	12	11	10	9	8
*VSRYANARAVYQYNTSRVLS	20	4 (16)*	7 (15)*	11 (14)*	13	12	11	10	9	8
**QFRPHSMNNYPQTHAVIWGN	20	0 (16)**	0 (15)**	0 (14)**	0 (13)**	2 (12)**	4 (11)**	6 (10)**	7 (9)**	8
Total sequence number		250	237	225	211	196	181	167	152	137
Subtracted total sequence number = Total sequence number – overlapped sequence number		248	237	225	211	196	181	167	152	137
*VSRYANARAVYQYNTSRVLS was 20 AA-length, of which we did not use all possible AA-sequences, but a portion of AA-peptides to match the numbers of HPV16L1 AA-peptides in Table 2. The numbers shown in *VSRYANARAVYQYNTSRVLS were the number of AA-peptides used for the current study; the numbers in parentheses were the total numbers of AA-sequences of *VSRYANARAVYQYNTSRVLS. For example, we used 4 5-pept…

## Sheet: Suppl table 7
Supplementary Table 7 Random array Set 2
	AA	5-peptide	6-peptide	7-peptide	8-peptide	9-peptide	10-peptide	11-peptide	12-peptide	13-peptide
IKLCAPKPY	9	5	4	3	2	1
FQEMMWCYWDWDAHRECQP	19	15	14	13	12	11	10	9	8	7
TMQQYMPTEEEQESWTKLN	19	15	14	13	12	11	10	9	8	7
KHMVEKRIFYRMEGTDRWPI	20	16	15	14	13	12	11	10	9	8
TYDDHWRCATADIYP	15	11	10	9	8	7	6	5	4	3
NPSADASQPMHVPEKQCQQAF	21	17	16	15	14	13	12	11	10	9
IYGIENPAAPVRHAQLGCLG	20	16	15	14	13	12	11	10	9	8
IVVHTVVPFFMIMQK	15	11	10	9	8	7	6	5	4	3
VLYFVPYYGDKDQANKIIADIDWHEFT	27	23	22	21	20	19	18	17	16	15
PMGSEGWDENFQKLRSLIIH	20	16	15	14	13	12	11	10	9	8
TSDWCFIEHYYTNHYAMARL	20	16	15	14	13	12	11	10	9	8
ADIITYHAQDIRHQCEEFMI	20	16	15	14	13	12	11	10	9	8
SCRNPTDLLLHDKTGVFKRD	20	16	15	14	13	12	11	10	9	8
HKCQYLAAMVHHKNAVWRGSGMEWL	25	21	20	19	18	17	16	15	14	13
CYLRVGQVGKLWPETHVFTN	20	16	15	14	13	12	11	10	9	8
EGAGWFWLIFDMTPDVGTKL	20	16	15	14	13	12	11	10	9	8
*LAWGQSKVIYPQSHPQWEWL	20	2 (16)*	7 (15)*	11 (14)*	13	12	11	10	9	8
**TYDESPAVPHYTYICVRVQF	20	0 (16)**	0 (15)**	0 (14)**	0 (13)**	2 (12)**	4 (11)**	6 (10)**	7 (9)**	8
Total sequence number		248	237	225	211	196	181	167	152	137
Subtracted total sequence number = Total sequence number – overlapped sequence number		248	237	225	211	196	181	167	152	137
*LAWGQSKVIYPQSHPQWEWL was 20 AA-length, of which we did not use all possible AA-sequences, but a portion of AA-peptides to match the numbers of HPV16L1 AA-peptides in Table 2. The numbers shown in *LAWGQSKVIYPQSHPQWEWL were the number of AA-peptides used for the current study; the numbers in parentheses were the total numbers of AA-sequences of *LAWGQSKVIYPQSHPQWEWL. For example, we used 2 5-pept…

## Sheet: Suppl table 8
Supplementary Table 8 Random array Set 3
	AA	5-peptide	6-peptide	7-peptide	8-peptide	9-peptide	10-peptide	11-peptide	12-peptide	13-peptide
CKHQHLIEG	9	5	4	3	2	1	0
QQIMDLFFMQMNCQDVNKG	19	15	14	13	12	11	10	9	8	7
LFHFWPNYRAHFWYANMYP	19	15	14	13	12	11	10	9	8	7
IAPWRLYRTCHEFWHAIRHN	20	16	15	14	13	12	11	10	9	8
TWLMIQCPPAHIGPP	15	11	10	9	8	7	6	5	4	3
QWGMSIAYMMRSLWK CLNGLA	21	17	16	15	14	13	12	11	10	9
CMGRYCNQEMGTPYDNGKNV	20	16	15	14	13	12	11	10	9	8
VFYRGIQFVFPNNDK	15	11	10	9	8	7	6	5	4	3
GLDIHMCEGYHYSRGSIMIYYNMWSHY	27	23	22	21	20	19	18	17	16	15
WEWPFVKCGQINEPQIHCSC	20	16	15	14	13	12	11	10	9	8
EGGDVMCINDGMKNQSHLWH	20	16	15	14	13	12	11	10	9	8
RIEGRHLENRRNKNFALPDG	20	16	15	14	13	12	11	10	9	8
VRWQKFYKEFESVDINCMRT	20	16	15	14	13	12	11	10	9	8
PQWEDMCSCFDFHRNIHHKCHARVK	25	21	20	19	18	17	16	15	14	13
PLTSLDMNSMMDRSKFREAI	20	16	15	14	13	12	11	10	9	8
MSTWWAFHMLMVHEPTPEPM	20	16	15	14	13	12	11	10	9	8
*EVIKSLCKQMHHQVEDQTFW	20	2 (16)*	7 (15)*	11 (14)*	13	12	11	10	9	8
**PWEQPYTCFQWIQEVEFVEW	20	0 (16)**	0 (15)**	0 (14)**	0 (13)**	2 (12)**	4 (11)**	6 (10)**	7 (9)**	8
Total sequence number		248	237	225	211	196	181	167	152	137
Subtracted total sequence number = Total sequence number – overlapped sequence number		248	237	225	211	196	181	167	152	137
*EVIKSLCKQMHHQVEDQTFW was 20 AA-length, of which we did not use all possible AA-sequences, but a portion of AA-peptides to match the numbers of HPV16L1 AA-peptides in Table 2. The numbers shown in *EVIKSLCKQMHHQVEDQTFW were the number of AA-peptides used for the current study; the numbers in parentheses were the total numbers of AA-sequences of *EVIKSLCKQMHHQVEDQTFW. For example, we used 2 5-pept…

## Sheet: Suppl table 9
Supplementary Table 9 Random array Set 4
	AA	5-peptide	6-peptide	7-peptide	8-peptide	9-peptide	10-peptide	11-peptide	12-peptide	13-peptide
LDAYTEDHK	9	5	4	3	2	1
GWYAHQYTASGTQHTPWFS	19	15	14	13	12	11	10	9	8	7
DELCAHSPQKKRCHYRMEV	19	15	14	13	12	11	10	9	8	7
PLRCSNQDYNMCIMLRAKKA	20	16	15	14	13	12	11	10	9	8
YVYQIHKEVMHNGMF	15	11	10	9	8	7	6	5	4	3
KCDASHNFHQTIVTYSKVGWN	21	17	16	15	14	13	12	11	10	9
NPRVPWDDPNRDMMECMDWG	20	16	15	14	13	12	11	10	9	8
CTFPWSTACGQRKFV	15	11	10	9	8	7	6	5	4	3
EQCRDQDPHDLMRSMRIEDWAAFVIFM	27	23	22	21	20	19	18	17	16	15
SVPCCRPMFEMWQRGGKDAF	20	16	15	14	13	12	11	10	9	8
HFAIWIIPAPADQPVKQNQS	20	16	15	14	13	12	11	10	9	8
HSEPTASVKGYATRTYYWMS	20	16	15	14	13	12	11	10	9	8
MRQIKREVVQSCFVARPIPW	20	16	15	14	13	12	11	10	9	8
HVRWNVGYQMCGGCTTLMKFGKQIL	25	21	20	19	18	17	16	15	14	13
YWNYCHVSQPATAWTWYIRY	20	16	15	14	13	12	11	10	9	8
TNTWGFEQHFFITARWKNVW	20	16	15	14	13	12	11	10	9	8
*TIRCNCGYWSLRYCFFMHIE	20	2 (16)*	7 (15)*	11 (14)*	13	12	11	10	9	8
**PSKQWWYGVKTWNHTAAYMG	20	0 (16)**	0 (15)**	0 (14)**	0 (13)**	2 (12)**	4 (11)**	6 (10)**	7 (9)**
Total sequence number		248	237	225	211	196	181	167	152	137
Subtracted total sequence number = Total sequence number – overlapped sequence number		248	237	225	211	196	181	167	152	137
*TIRCNCGYWSLRYCFFMHIE was 20 AA-length, of which we did not use all possible AA-sequences, but a portion of AA-peptides to match the numbers of HPV16L1 AA-peptides in Table 2. The numbers shown in *TIRCNCGYWSLRYCFFMHIE were the number of AA-peptides used for the current study; the numbers in parentheses were the total numbers of AA-sequences of *TIRCNCGYWSLRYCFFMHIE. For example, we used 2 5-pept…
