# Supplementary material for: Lack of molecular mimicry between HPV vaccine L1 antigen and human proteins by a computational analysis
Source: Int J Clin Oncol. 2026 Jan 8;31(3):494–503. doi: 10.1007/s10147-026-02961-z (PMC12932383; doi:10.1007/s10147-026-02961-z)
Supplement: Supplementary file 2 — Supplementary file2 (XLSX 131 kb) [file 10147_2026_2961_MOESM2_ESM.xlsx]

## Sheet: Sheet1
Supplementary Table 10 Human protein epitopes whose AA-sequences were identical to AA-sequences of viral epitopes or Random array sets
"NP_XXXXX" is the protein number assigned by The Basic Local Alignment Search Tool (BLAST).
HPV 16L1										HBV Set 1										HBV Set 2										HBV Set 3										RSV Set 1
5-peptide	6-peptide	7-peptide	8-peptide	9-peptide	10-peptide	11-peptide	12-peptide	13-peptide		5-peptide	6-peptide	7-peptide	8-peptide	9-peptide	10-peptide	11-peptide	12-peptide	13-peptide		5-peptide	6-peptide	7-peptide	8-peptide	9-peptide	10-peptide	11-peptide	12-peptide	13-peptide		5-peptide	6-peptide	7-peptide	8-peptide	9-peptide	10-peptide	11-peptide	12-peptide	13-peptide		5-peptide	6-peptide	7-peptide	8-peptide	9-peptide	10-peptide	11-peptide	12-peptide	13-peptide
1281	106	16	2	2	0	0	0	0		1695	127	16	5	3	0	0	0	0		1549	104	17	5	4	1	0	0	0		1667	167	27	16	9	0	0	0	0		1491	108	19	6	4	1	0	0	0
NP_000008.1	NP_000516.3	NP_001098549.2	NP_001157980.2	NP_001157980.2						NP_000009.1	NP_000050.3	NP_000050.3	NP_001357633.1	NP_004297.2						NP_000005.3	NP_000050.3	NP_000050.3	NP_001357633.1	NP_000878.2	NP_000878.2					NP_000009.1	NP_000050.3	NP_000050.3	NP_001076593.1	NP_004874.1						NP_000005.3	NP_996816.3	NP_000159.3	NP_001184033.1	NP_001834.2	NP_065816.2
NP_000009.1	NP_001008536.1	NP_001108588.1	NP_004361.3	NP_004361.3						NP_000023.2	NP_000282.1	NP_000441.2	NP_001382442.1	NP_005115.2						NP_000014.1	NP_000282.1	NP_000283.1	NP_001382442.1	NP_001357633.1						NP_000035.2	NP_000157.1	NP_001076593.1	NP_001078921.3	NP_005115.2						NP_000016.1	NP_940980.4	NP_001123630.1	NP_001834.2	NP_055847.1
NP_000018.2	NP_001073375.1	NP_001258604.1								NP_000033.2	NP_000441.2	NP_001122312.1	NP_005115.2	NP_057323.3						NP_000043.4	NP_000283.1	NP_000441.2	NP_005115.2	NP_005115.2						NP_000050.3	NP_000350.1	NP_001078921.3	NP_001104026.1	NP_056482.2						NP_000050.3	NP_940912.1	NP_001138498.1	NP_055462.2	NP_065816.2
NP_000028.3	NP_001098549.2	NP_001342386.1								NP_000043.4	NP_000543.3	NP_001139647.1	NP_055490.4							NP_000046.1	NP_000441.2	NP_001138498.1	NP_036565.2	NP_066921.2						NP_000083.3	NP_000412.4	NP_001107013.1	NP_001107013.1	NP_001076593.1						NP_000057.3	NP_919255.2	NP_001184033.1	NP_055847.1	NP_115575.1
NP_000039.2	NP_001099044.1	NP_001354800.1								NP_000044.2	NP_000662.3	NP_001184033.1	NP_057323.3							NP_000050.3	NP_000441.2	NP_001139647.1	NP_065928.2							NP_000085.1	NP_000414.2	NP_001138668.1	NP_001138668.1	NP_001107013.1						NP_000074.3	NP_892006.3	NP_001193856.1	NP_065816.2
NP_000050.3	NP_001108588.1	NP_001365386.1								NP_000045.1	NP_001003694.1	NP_001295071.1								NP_000056.2	NP_000543.3	NP_001157980.2								NP_000089.1	NP_000465.1	NP_001158137.1	NP_001341516.1	NP_001078921.3						NP_000093.1	NP_872579.2	NP_001317351.1	NP_115575.1
NP_000055.2	NP_001116241.1	NP_001381083.1								NP_000050.3	NP_001005270.3	NP_001382442.1								NP_000069.2	NP_000662.3	NP_001382442.1								NP_000115.1	NP_000917.3	NP_001297064.2	NP_001380911.1	NP_001138668.1						NP_000108.1	NP_872438.2	NP_001355094.1
NP_000072.2	NP_001123630.1	NP_005550.2								NP_000056.2	NP_001005361.1	NP_003904.3								NP_000079.2	NP_000806.2	NP_004177.3								NP_000128.1	NP_001009899.3	NP_001341516.1	NP_001449.3	NP_001138596.1						NP_000118.2	NP_787069.4	NP_001357888.1
NP_000076.2	NP_001136272.1	NP_036204.2								NP_000074.3	NP_001014447.2	NP_004177.3								NP_000083.3	NP_000878.2	NP_005115.2								NP_000143.2	NP_001009944.3	NP_001374481.1	NP_003473.3	NP_001337907.1						NP_000129.3	NP_775871.2	NP_001380991.1
NP_000115.1	NP_001137303.1	NP_055250.2								NP_000079.2	NP_001034553.3	NP_004622.2								NP_000085.1	NP_001005270.3	NP_005791.3								NP_000147.1	NP_001032.2	NP_001375237.1	NP_004247.2							NP_000149.4	NP_775109.2	NP_001444.2
NP_000117.1	NP_001157934.1	NP_060023.1								NP_000083.3	NP_001034796.1	NP_005115.2								NP_000115.1	NP_001014447.2	NP_006022.3								NP_000156.1	NP_001034796.1	NP_001380868.1	NP_005115.2							NP_000159.3	NP_775099.2	NP_004230.2
NP_000123.1	NP_001157980.2	NP_060661.3								NP_000103.2	NP_001071178.2	NP_055490.4								NP_000126.2	NP_001034553.3	NP_009117.2								NP_000157.1	NP_001076593.1	NP_001380911.1	NP_008835.5							NP_000164.5	NP_742093.1	NP_055662.3
NP_000129.3	NP_001254479.2	NP_078970.3								NP_000113.1	NP_001116131.1	NP_057417.3								NP_000147.1	NP_001034796.1	NP_060591.3								NP_000161.2	NP_001078921.3	NP_004874.1	NP_056482.2							NP_000174.1	NP_733751.2	NP_055847.1
NP_000177.2	NP_001257903.1	NP_078988.3								NP_000115.1	NP_001122312.1	NP_079143.3								NP_000153.1	NP_001092286.2	NP_079143.3								NP_000170.1	NP_001092885.2	NP_005115.2	NP_057323.3							NP_000181.2	NP_722519.2	NP_056374.2
NP_000198.1	NP_001258604.1	NP_115593.3								NP_000141.1	NP_001123214.1	NP_113620.1								NP_000171.1	NP_001116131.1	NP_476516.1								NP_000184.1	NP_001104026.1	NP_006015.4	NP_064703.1							NP_000262.2	NP_694984.5	NP_065810.2
NP_000205.1	NP_001277250.1	NP_378667.1								NP_000171.1	NP_001124387.1	NP_733793.2								NP_000181.2	NP_001138496.1	NP_663780.2								NP_000187.3	NP_001107013.1	NP_009046.2	NP_775822.3							NP_000274.3	NP_690002.2	NP_065816.2
NP_000215.1	NP_001287688.1									NP_000188.1	NP_001136221.1									NP_000194.2	NP_001138498.1	NP_878918.2								NP_000189.1	NP_001122305.1	NP_031361.2								NP_000278.3	NP_689777.3	NP_115575.1
NP_000251.3	NP_001306873.1									NP_000206.2	NP_001138498.1									NP_000197.1	NP_001139647.1									NP_000197.1	NP_001123917.1	NP_038472.2								NP_000284.1	NP_683692.2	NP_872438.2
NP_000262.2	NP_001326.3									NP_000237.2	NP_001139647.1									NP_000206.2	NP_001155971.1									NP_000208.2	NP_001131032.1	NP_055504.2								NP_000297.1	NP_659443.1	NP_996816.3
NP_000284.1	NP_001342386.1									NP_000251.3	NP_001155971.1									NP_000213.1	NP_001193934.1									NP_000214.1	NP_001138596.1	NP_056482.2								NP_000337.1	NP_659407.1
NP_000298.3	NP_001353347.1									NP_000282.1	NP_001156750.1									NP_000246.2	NP_001243084.2									NP_000242.1	NP_001138615.1	NP_057323.3								NP_000350.1	NP_653174.3
NP_000299.3	NP_001354800.1									NP_000315.2	NP_001159580.1									NP_000251.3	NP_001254479.2									NP_000246.2	NP_001138668.1	NP_064703.1								NP_000372.1	NP_620591.3
NP_000374.1	NP_001356197.1									NP_000335.1	NP_001170853.1									NP_000267.2	NP_001258629.1									NP_000265.1	NP_001139.3	NP_066267.2								NP_000375.3	NP_149116.2
NP_000375.3	NP_001357526.1									NP_000343.2	NP_001182356.1									NP_000274.3	NP_001291288.1									NP_000282.1	NP_001157934.1	NP_112230.1								NP_000382.3	NP_115633.3
NP_000387.1	NP_001359035.1									NP_000375.3	NP_001182526.1									NP_000282.1	NP_001308712.2									NP_000298.3	NP_001158137.1	NP_775822.3								NP_000396.2	NP_115575.1
NP_000417.3	NP_001361314.1									NP_000382.3	NP_001184033.1									NP_000283.1	NP_001324.2									NP_000315.2	NP_001180418.1	NP_775871.2								NP_000426.2	NP_079514.1
NP_000472.2	NP_001362834.1									NP_000386.1	NP_001258629.1									NP_000315.2	NP_001336813.1									NP_000318.2	NP_001184033.1	NP_904355.1								NP_000431.2	NP_078817.2
NP_000488.3	NP_001364194.1									NP_000388.2	NP_001295071.1									NP_000317.1	NP_001339819.2									NP_000343.2	NP_001243542.1									NP_000480.3	NP_073622.2
NP_000492.2	NP_001364459.1									NP_000419.1	NP_001318005.1									NP_000341.2	NP_001345342.1									NP_000349.1	NP_001254479.2									NP_000485.3	NP_067652.1
NP_000516.3	NP_001365386.1									NP_000423.2	NP_001324.2									NP_000343.2	NP_001357426.1									NP_000350.1	NP_001269463.1									NP_000525.1	NP_066940.3
NP_000525.1	NP_001374818.1									NP_000426.2	NP_001339819.2									NP_000358.1	NP_001357633.1									NP_000359.1	NP_001275675.1									NP_000540.2	NP_065824.2
NP_000532.2	NP_001381083.1									NP_000427.1	NP_001345342.1									NP_000375.3	NP_001358001.1									NP_000374.1	NP_001278744.1									NP_000541.1	NP_065810.2
NP_000536.6	NP_001382088.1									NP_000441.2	NP_001353664.1									NP_000380.1	NP_001359007.1									NP_000375.3	NP_001280555.1									NP_000565.1	NP_065705.3
NP_000544.2	NP_001388430.1									NP_000444.1	NP_001357633.1									NP_000386.1	NP_001364377.1									NP_000380.1	NP_001287871.1									NP_000592.3	NP_065169.1
NP_000658.1	NP_001785.2									NP_000475.1	NP_001358001.1									NP_000388.2	NP_001371661.1									NP_000389.1	NP_001291288.1									NP_000611.1	NP_064576.1
NP_000659.2	NP_001878.1									NP_000494.2	NP_001358915.1									NP_000423.2	NP_001372570.1									NP_000412.4	NP_001293009.1									NP_000685.1	NP_064504.2
NP_000660.1	NP_002198.2									NP_000519.2	NP_001359007.1									NP_000424.2	NP_001375421.1									NP_000412.4	NP_001304879.1									NP_000698.1	NP_060952.2
NP_000664.3	NP_002448.5									NP_000525.1	NP_001364377.1									NP_000426.2	NP_001380991.1									NP_000414.2	NP_001310461.1									NP_000773.2	NP_060743.2
NP_000679.1	NP_002449.2									NP_000529.1	NP_001365544.1									NP_000431.2	NP_001382088.1									NP_000415.2	NP_001324.2									NP_000777.1	NP_057427.3
NP_000695.2	NP_002817.2									NP_000531.2	NP_001371054.1									NP_000441.2	NP_001382442.1									NP_000419.1	NP_001337907.1									NP_000798.2	NP_057417.3
NP_000701.2	NP_003791.3									NP_000543.3	NP_001382442.1									NP_000444.1	NP_001388430.1									NP_000423.2	NP_001341364.1									NP_000812.2	NP_056374.2
NP_000709.1	NP_003889.1									NP_000581.1	NP_001388430.1									NP_000475.1	NP_001424.3									NP_000451.1	NP_001341516.1									NP_000868.1	NP_056327.4
NP_000745.1	NP_004510.1									NP_000619.3	NP_001424.3									NP_000497.1	NP_001948.1									NP_000475.1	NP_001354553.1									NP_000874.2	NP_055962.2
NP_000765.2	NP_004548.3									NP_000623.2	NP_001785.2									NP_000519.2	NP_002294.2									NP_000485.3	NP_001356370.1									NP_000875.2	NP_055847.1
NP_000788.2	NP_004815.3									NP_000633.2	NP_001948.1									NP_000525.1	NP_002310.2									NP_000503.1	NP_001357426.1									NP_000880.1	NP_055833.2
NP_000818.2	NP_005467.1									NP_000662.3	NP_001966.1									NP_000529.1	NP_002323.2									NP_000519.2	NP_001358972.1									NP_000903.2	NP_055816.2
NP_000820.4	NP_005550.2									NP_000666.2	NP_002323.2									NP_000531.2	NP_002478.1									NP_000539.2	NP_001364377.1									NP_000973.2	NP_055804.2
NP_000822.2	NP_006086.1									NP_000701.2	NP_002787.2									NP_000539.2	NP_002787.2									NP_000541.1	NP_001373054.1									NP_000992.1	NP_055662.3
NP_000825.2	NP_006653.2									NP_000721.1	NP_003008.1									NP_000543.3	NP_003298.2									NP_000543.3	NP_001373064.1									NP_000996.2	NP_055550.1
NP_000826.2	NP_031368.1									NP_000733.2	NP_003298.2									NP_000581.1	NP_003642.3									NP_000545.1	NP_001374481.1									NP_001001664.1	NP_055462.2
NP_000827.2	NP_036204.2									NP_000735.1	NP_003642.3									NP_000592.3	NP_003870.4									NP_000548.2	NP_001374620.1									NP_001001669.2	NP_006527.1
NP_000867.3	NP_036255.2									NP_000746.3	NP_003870.4									NP_000633.2	NP_004103.1									NP_000581.1	NP_001375237.1									NP_001001671.3	NP_006195.3
NP_000940.1	NP_036298.2									NP_000765.2	NP_003904.3									NP_000662.3	NP_004177.3									NP_000616.3	NP_001375237.1									NP_001001794.3	NP_005952.2
NP_001001563.2	NP_055250.2									NP_000780.1	NP_004103.1									NP_000666.2	NP_004548.3									NP_000623.2	NP_001375421.1									NP_001001976.1	NP_005624.2
NP_001001794.3	NP_055365.2									NP_000808.2	NP_004177.3									NP_000688.2	NP_005115.2									NP_000632.1	NP_001380868.1									NP_001001991.1	NP_005546.2
NP_001001912.2	NP_055403.2									NP_000831.2	NP_004297.2									NP_000689.1	NP_005913.3									NP_000656.1	NP_001380911.1									NP_001002029.3	NP_005545.1
NP_001002034.2	NP_055464.1									NP_000846.1	NP_004583.2									NP_000721.1	NP_006022.3									NP_000666.2	NP_001384829.1									NP_001002814.2	NP_005242.1
NP_001002800.1	NP_055542.1									NP_000848.1	NP_004600.3									NP_000733.2	NP_006531.1									NP_000667.1	NP_001388430.1									NP_001002860.2	NP_005171.4
NP_001002919.2	NP_055842.2									NP_000867.3	NP_004622.2									NP_000735.1	NP_008816.3									NP_000669.1	NP_001445.2									NP_001002909.1	NP_005043.1
NP_001003891.1	NP_055873.1									NP_000896.1	NP_004783.2									NP_000774.2	NP_009117.2									NP_000671.2	NP_001449.3									NP_001002911.1	NP_004806.3
NP_001004019.1	NP_055895.1									NP_000923.1	NP_005115.2									NP_000780.1	NP_036565.2									NP_000680.2	NP_001476.2									NP_001003793.1	NP_004749.2
NP_001004323.1	NP_056182.2									NP_000939.1	NP_005178.4									NP_000785.1	NP_055066.1									NP_000689.1	NP_001801.1									NP_001004310.2	NP_004621.2
NP_001004454.1	NP_056234.2									NP_000946.2	NP_005434.4									NP_000806.2	NP_055166.1									NP_000717.2	NP_001933.2									NP_001004334.3	NP_004230.2
NP_001004726.1	NP_057346.1									NP_000958.1	NP_005830.2									NP_000815.1	NP_055523.1									NP_000729.2	NP_002085.3									NP_001004342.3	NP_003897.2
NP_001005185.1	NP_057613.4									NP_000963.1	NP_005913.3									NP_000831.2	NP_055682.1									NP_000780.1	NP_002408.3									NP_001004351.3	NP_003790.1
NP_001005198.2	NP_059106.2									NP_000973.2	NP_005968.1									NP_000846.1	NP_056069.2									NP_000825.2	NP_002410.1									NP_001004356.1	NP_003480.2
NP_001005236.3	NP_059135.2									NP_001001991.1	NP_008971.2									NP_000848.1	NP_056193.2									NP_000826.2	NP_002437.2									NP_001004464.1	NP_003473.3
NP_001005273.1	NP_060023.1									NP_001002814.2	NP_036423.4									NP_000867.3	NP_056219.3									NP_000827.2	NP_002463.2									NP_001004469.1	NP_003122.1
NP_001005275.2	NP_060046.1									NP_001003694.1	NP_036495.1									NP_000876.3	NP_057021.2									NP_000850.1	NP_002469.2									NP_001004747.2	NP_003061.3
NP_001005487.1	NP_060545.3									NP_001004311.2	NP_036556.2									NP_000878.2	NP_057167.2									NP_000853.1	NP_002721.1									NP_001005242.2	NP_002500.1
NP_001006939.2	NP_060661.3									NP_001004320.1	NP_055066.1									NP_000896.1	NP_057167.2									NP_000856.1	NP_003044.1									NP_001005273.1	NP_002449.2
NP_001007249.1	NP_060921.3									NP_001004339.2	NP_055166.1									NP_000917.3	NP_057646.1									NP_000860.3	NP_003122.1									NP_001005328.1	NP_002202.2
NP_001007528.1	NP_065731.3									NP_001004342.3	NP_055481.1									NP_000953.2	NP_060124.2									NP_000866.1	NP_003184.1									NP_001005497.1	NP_001834.2
NP_001008409.1	NP_065746.3									NP_001004356.1	NP_055490.4									NP_000959.2	NP_060242.2									NP_000896.1	NP_003473.3									NP_001005513.1	NP_001597.2
NP_001008536.1	NP_065830.2									NP_001004434.1	NP_055682.1									NP_001001872.2	NP_060436.4									NP_000917.3	NP_003728.1									NP_001005514.1	NP_001560.2
NP_001008747.1	NP_068585.1									NP_001004439.1	NP_055796.2									NP_001001991.1	NP_060591.3									NP_000959.2	NP_004099.2									NP_001005751.1	NP_001444.2
NP_001008938.1	NP_073605.4									NP_001004441.2	NP_055895.1									NP_001002814.2	NP_060918.2									NP_000963.1	NP_004247.2									NP_001006608.2	NP_001388430.1
NP_001009944.3	NP_076977.3									NP_001004479.2	NP_056069.2									NP_001002912.4	NP_062832.1									NP_000993.1	NP_004376.2									NP_001007229.1	NP_001380991.1
NP_001010855.1	NP_077816.1									NP_001004687.1	NP_056327.4									NP_001003891.1	NP_065069.1									NP_001001325.1	NP_004464.2									NP_001008392.2	NP_001375348.1
NP_001010893.1	NP_078836.1									NP_001004732.2	NP_057021.2									NP_001004311.2	NP_065734.5									NP_001001991.1	NP_004645.2									NP_001008723.1	NP_001364232.1
NP_001010904.1	NP_078970.3									NP_001005177.3	NP_057323.3									NP_001004334.3	NP_065796.2									NP_001001998.1	NP_004749.2									NP_001009609.2	NP_001358838.1
NP_001010912.1	NP_078988.3									NP_001005270.3	NP_057392.1									NP_001004342.3	NP_065928.2									NP_001002860.2	NP_004865.1									NP_001009611.2	NP_001358344.1
NP_001010940.1	NP_079032.2									NP_001005361.1	NP_057417.3									NP_001004356.1	NP_066921.2									NP_001002901.1	NP_004874.1									NP_001009899.3	NP_001357888.1
NP_001011658.1	NP_079113.2									NP_001005486.2	NP_060035.2									NP_001004434.1	NP_066949.2									NP_001002909.1	NP_005115.2									NP_001009921.1	NP_001355094.1
NP_001012661.1	NP_079334.3									NP_001007468.1	NP_060080.6									NP_001004439.1	NP_071396.4									NP_001002918.1	NP_005424.1									NP_001009944.3	NP_001317351.1
NP_001012999.3	NP_110445.1									NP_001007526.3	NP_060436.4									NP_001004687.1	NP_073603.2									NP_001002919.2	NP_005493.2									NP_001009999.1	NP_001310556.1
NP_001013653.1	NP_114141.2									NP_001007564.1	NP_060591.3									NP_001004707.1	NP_077816.1									NP_001004125.2	NP_005547.3									NP_001010870.1	NP_001275661.1
NP_001017970.1	NP_115593.3									NP_001008.1	NP_060918.2									NP_001004732.2	NP_079143.3									NP_001004342.3	NP_005551.3									NP_001010888.3	NP_001243793.1
NP_001018494.1	NP_115702.1									NP_001008393.1	NP_064711.1									NP_001004755.1	NP_113620.1									NP_001004356.1	NP_005768.1									NP_001010889.1	NP_001230469.1
NP_001019979.1	NP_115997.5									NP_001008537.1	NP_065069.1									NP_001004757.1	NP_115853.2									NP_001004441.2	NP_005946.2									NP_001010890.2	NP_001193856.1
NP_001020419.1	NP_116287.3									NP_001008783.1	NP_065070.1									NP_001005237.1	NP_150296.4									NP_001004463.1	NP_006015.4									NP_001011713.2	NP_001184033.1
NP_001020769.1	NP_149015.2									NP_001008949.1	NP_065734.5									NP_001005270.3	NP_219489.1									NP_001004464.1	NP_006247.1									NP_001011717.1	NP_001180211.2
NP_001026902.1	NP_378667.1									NP_001009566.1	NP_066949.2									NP_001005323.1	NP_291025.3									NP_001004687.1	NP_006296.1									NP_001012768.1	NP_001175.2
NP_001026918.2	NP_443134.3									NP_001009899.3	NP_068770.2									NP_001005361.1	NP_476516.1									NP_001004707.1	NP_006377.2									NP_001012985.2	NP_001167543.1
NP_001027.3	NP_597712.2									NP_001009992.1	NP_071396.4									NP_001005486.2	NP_569118.1									NP_001004755.1	NP_006456.1									NP_001013425.2	NP_001164580.1
NP_001028203.1	NP_647476.1									NP_001010855.1	NP_077816.1									NP_001007123.1	NP_620419.2									NP_001005161.2	NP_008974.5									NP_001013647.2	NP_001164100.1
NP_001028229.1	NP_660093.2									NP_001010881.1	NP_079143.3									NP_001007526.3	NP_660334.3									NP_001005243.2	NP_009046.2									NP_001013758.1	NP_001139332.1
NP_001030024.1	NP_689552.2									NP_001010889.1	NP_079199.2									NP_001008.1	NP_663780.2									NP_001006635.1	NP_009109.3									NP_001013764.1	NP_001138890.1
NP_001030331.1	NP_689579.3									NP_001010890.2	NP_113620.1									NP_001008537.1	NP_689697.2									NP_001007090.3	NP_031361.2									NP_001013861.1	NP_001138498.1
NP_001032209.1	NP_689716.4									NP_001010923.1	NP_114102.2									NP_001008723.1	NP_689840.2									NP_001007526.3	NP_036298.2									NP_001014301.1	NP_001136112.2
NP_001032412.2	NP_742105.1									NP_001010926.1	NP_115285.1									NP_001008938.1	NP_775871.2									NP_001008.1	NP_036345.2									NP_001014364.1	NP_001129580.2
NP_001032519.1	NP_783853.1									NP_001012426.1	NP_115505.2									NP_001009566.1	NP_775902.2									NP_001008537.1	NP_036389.2									NP_001017372.1	NP_001123630.1
NP_001034201.2	NP_859076.3									NP_001012992.1	NP_115853.2									NP_001009899.3	NP_851782.3									NP_001008938.1	NP_038472.2									NP_001017437.3	NP_001073964.2
NP_001034288.1	NP_878918.2									NP_001013012.1	NP_116253.2									NP_001009944.3	NP_878918.2									NP_001009881.1	NP_055086.1									NP_001017930.1	NP_001071131.1
NP_001034794.1	NP_958786.1									NP_001013425.2	NP_150296.4									NP_001010847.1										NP_001009899.3	NP_055238.1									NP_001017975.5	NP_001036001.1
NP_001034813.2	NP_958843.2									NP_001013649.2	NP_542161.1									NP_001010889.1										NP_001009931.1	NP_055504.2									NP_001018082.1	NP_001034663.1
NP_001035197.1										NP_001013672.1	NP_569118.1									NP_001010890.2										NP_001009944.3	NP_055529.2									NP_001019554.1	NP_001014364.1
NP_001035207.1										NP_001013764.1	NP_570124.1									NP_001010898.1										NP_001009984.1	NP_055662.3									NP_001019770.1	NP_000159.3
NP_001035940.1										NP_001014447.2	NP_573571.1									NP_001010906.1										NP_001010848.2	NP_055682.1									NP_001019801.3
NP_001035957.1										NP_001015880.1	NP_653303.2									NP_001010923.1										NP_001010874.2	NP_055804.2									NP_001020110.1
NP_001036146.1										NP_001017392.2	NP_653326.3									NP_001010926.1										NP_001010892.1	NP_056163.1									NP_001025055.1
NP_001036148.2										NP_001017395.2	NP_660334.3									NP_001013012.1										NP_001010906.1	NP_056193.2									NP_001026.2
NP_001036158.1										NP_001017420.1	NP_683692.2									NP_001013425.2										NP_001011548.1	NP_056445.3									NP_001026913.1
NP_001040625.1										NP_001017930.1	NP_689697.2									NP_001013672.1										NP_001012426.1	NP_056482.2									NP_001027025.2
NP_001048.2										NP_001017990.1	NP_733793.2									NP_001013728.2										NP_001012677.1	NP_057167.2									NP_001028229.1
NP_001050.1										NP_001017991.1	NP_775871.2									NP_001013861.1										NP_001013672.1	NP_057204.2									NP_001028774.3
NP_001056.1										NP_001018067.1	NP_795363.1									NP_001013864.1										NP_001014364.1	NP_057323.3									NP_001030344.1
NP_001072988.1										NP_001018067.1	NP_851782.3									NP_001014436.1										NP_001015877.1	NP_057480.2									NP_001032240.1
NP_001073143.1										NP_001018081.4	NP_941960.2									NP_001014447.2										NP_001018067.1	NP_057547.5									NP_001032242.1
NP_001073270.1										NP_001018119.1	NP_941961.3									NP_001014985.3										NP_001018494.1	NP_057637.2									NP_001032903.1
NP_001073375.1										NP_001018121.1	NP_941962.1									NP_001017392.2										NP_001019979.1	NP_060146.2									NP_001033073.1
NP_001073884.1										NP_001018123.1	NP_941963.2									NP_001017420.1										NP_001020280.1	NP_060485.4									NP_001034663.1
NP_001073890.2										NP_001018125.1	NP_941964.2									NP_001018067.1										NP_001020769.1	NP_060553.4									NP_001034680.2
NP_001073911.1										NP_001025046.1	NP_941966.1									NP_001018081.4										NP_001025029.2	NP_060933.3									NP_001035257.1
NP_001073917.2										NP_001025054.1	NP_941968.2									NP_001018119.1										NP_001025054.1	NP_061852.3									NP_001035364.2
NP_001073938.1										NP_001026.2	NP_941969.2									NP_001018121.1										NP_001025231.1	NP_061889.2									NP_001035784.1
NP_001073941.1										NP_001026872.2	NP_941972.1									NP_001018123.1										NP_001026.2	NP_064703.1									NP_001035847.1
NP_001073982.3										NP_001026885.2										NP_001018125.1										NP_001026842.2	NP_065876.3									NP_001035957.1
NP_001074012.1										NP_001027.3										NP_001018854.2										NP_001026885.2	NP_065923.1									NP_001036001.1
NP_001074239.1										NP_001027020.1										NP_001019845.2										NP_001027.3	NP_066267.2									NP_001036068.1
NP_001077088.2										NP_001027462.1										NP_001025029.2										NP_001028774.3	NP_066949.2									NP_001036100.1
NP_001090.2										NP_001028174.2										NP_001025046.1										NP_001029288.1	NP_067043.2									NP_001036215.1
NP_001091671.1										NP_001028190.2										NP_001025054.1										NP_001032.2	NP_067627.3									NP_001040625.1
NP_001091896.1										NP_001028738.1										NP_001026.2										NP_001032208.1	NP_068603.4									NP_001041670.1
NP_001091989.1										NP_001028774.3										NP_001026872.2										NP_001032412.2	NP_072097.2									NP_001056.1
NP_001092744.1										NP_001029288.1										NP_001026885.2										NP_001032629.1	NP_073603.2									NP_001070254.2
NP_001092878.1										NP_001030022.1										NP_001026897.1										NP_001032895.2	NP_073753.3									NP_001070710.1
NP_001092885.2										NP_001032249.1										NP_001027.3										NP_001032903.1	NP_079331.3									NP_001071131.1
NP_001093392.1										NP_001032412.2										NP_001027020.1										NP_001034230.1	NP_112230.1									NP_001071168.2
NP_001093859.1										NP_001032590.2										NP_001027026.1										NP_001034553.3	NP_113584.3									NP_001072.2
NP_001094058.1										NP_001034463.4										NP_001027462.1										NP_001034669.1	NP_115495.3									NP_001073007.1
NP_001095939.1										NP_001034553.3										NP_001028738.1										NP_001034680.2	NP_115823.3									NP_001073379.1
NP_001095940.1										NP_001034663.1										NP_001028774.3										NP_001034681.1	NP_115853.2									NP_001073884.1
NP_001096045.1										NP_001034796.1										NP_001028849.1										NP_001034706.1	NP_116030.1									NP_001073895.1
NP_001096078.1										NP_001034842.2										NP_001029288.1										NP_001034707.1	NP_149015.2									NP_001073904.1
NP_001098539.1										NP_001034864.2										NP_001032412.2										NP_001034786.1	NP_201574.4									NP_001073964.2
NP_001098549.2										NP_001034965.1										NP_001034463.4										NP_001034794.1	NP_291025.3									NP_001073982.3
NP_001098714.1										NP_001034975.2										NP_001034553.3										NP_001034796.1	NP_443138.2									NP_001074003.1
NP_001099044.1										NP_001034977.1										NP_001034681.1										NP_001034842.2	NP_569055.1									NP_001074239.1
NP_001099133.1										NP_001035049.1										NP_001034707.1										NP_001034864.2	NP_647476.1									NP_001074294.2
NP_001103089.1										NP_001035197.1										NP_001034796.1										NP_001034965.1	NP_689627.1									NP_001075019.1
NP_001103348.1										NP_001035514.2										NP_001034842.2										NP_001035194.1	NP_689840.2									NP_001077005.1
NP_001104026.1										NP_001035521.1										NP_001034965.1										NP_001035350.2	NP_699161.1									NP_001077006.1
NP_001104789.1										NP_001035530.1										NP_001034975.2										NP_001035519.1	NP_705838.3									NP_001077088.2
NP_001106849.1										NP_001035878.1										NP_001034977.1										NP_001036075.1	NP_722576.3									NP_001078841.1
NP_001106878.1										NP_001035915.1										NP_001035207.1										NP_001036146.1	NP_757366.2									NP_001091682.1
NP_001107859.1										NP_001035982.1										NP_001035249.1										NP_001036158.1	NP_775822.3									NP_001091846.1
NP_001108588.1										NP_001036158.1										NP_001035514.2										NP_001037.1	NP_775871.2									NP_001091896.1
NP_001116241.1										NP_001036215.1										NP_001035526.1										NP_001037770.1	NP_775886.3									NP_001092281.1
NP_001116244.1										NP_001037.1										NP_001035530.1										NP_001040625.1	NP_776089.2									NP_001092314.1
NP_001119800.1										NP_001037834.2										NP_001035807.1										NP_001070675.1	NP_853512.1									NP_001092763.1
NP_001120694.1										NP_001037835.1										NP_001036215.1										NP_001071.1	NP_878918.2									NP_001092903.1
NP_001120700.1										NP_001041717.1										NP_001037.1										NP_001071062.1	NP_904355.1									NP_001093148.1
NP_001122394.1										NP_001043.2										NP_001037835.1										NP_001072.2	NP_932072.1									NP_001093156.1
NP_001122400.1										NP_001070675.1										NP_001040625.1										NP_001072982.1	NP_940927.2									NP_001093224.1
NP_001123630.1										NP_001071062.1										NP_001041670.1										NP_001072988.1	NP_954649.3									NP_001093328.2
NP_001123917.1										NP_001071107.1										NP_001056.1										NP_001073141.1	NP_955361.1									NP_001095139.1
NP_001123947.1										NP_001071178.2										NP_001071062.1										NP_001073143.1										NP_001096032.1
NP_001124295.1										NP_001072982.1										NP_001072.2										NP_001073275.1										NP_001096616.1
NP_001124314.1										NP_001073379.1										NP_001072982.1										NP_001073276.1										NP_001098998.1
NP_001124396.2										NP_001073864.2										NP_001073876.2										NP_001073863.1										NP_001099133.1
NP_001124459.1										NP_001073873.2										NP_001073906.1										NP_001073864.2										NP_001103233.1
NP_001127788.1										NP_001073904.1										NP_001073908.2										NP_001073866.3										NP_001106212.1
NP_001127879.1										NP_001073906.1										NP_001073927.1										NP_001073876.2										NP_001106963.1
NP_001129396.1										NP_001073908.2										NP_001073981.1										NP_001073906.1										NP_001107047.1
NP_001129516.1										NP_001073908.2										NP_001073990.2										NP_001073908.2										NP_001107605.1
NP_001129665.1										NP_001073927.1										NP_001074.2										NP_001073922.2										NP_001119593.1
NP_001129705.3										NP_001073930.1										NP_001074002.1										NP_001073931.1										NP_001120680.1
NP_001129706.3										NP_001073981.1										NP_001074003.1										NP_001073940.1										NP_001120864.1
NP_001129944.1										NP_001073993.1										NP_001076593.1										NP_001073951.2										NP_001121143.1
NP_001132914.2										NP_001074.2										NP_001078841.1										NP_001073964.2										NP_001122389.1
NP_001136112.2										NP_001074001.1										NP_001078921.3										NP_001073966.2										NP_001123380.2
NP_001136123.1										NP_001074002.1										NP_001084.3										NP_001073981.1										NP_001123466.1
NP_001136272.1										NP_001074003.1										NP_001087.2										NP_001074.2										NP_001123525.3
NP_001136438.1										NP_001075144.2										NP_001091846.1										NP_001074003.1										NP_001123630.1
NP_001137303.1										NP_001077.2										NP_001091988.1										NP_001074007.2										NP_001123910.1
NP_001138424.1										NP_001077083.1										NP_001092286.2										NP_001074024.1										NP_001124390.1
NP_001138462.1										NP_001084.3										NP_001092288.1										NP_001075955.2										NP_001124437.1
NP_001138483.1										NP_001087.2										NP_001092808.1										NP_001076593.1										NP_001127835.2
NP_001138498.1										NP_001091046.1										NP_001092879.1										NP_001077382.1										NP_001128303.1
NP_001138678.1										NP_001091674.1										NP_001092885.2										NP_001078841.1										NP_001128360.1
NP_001138890.1										NP_001091846.1										NP_001093136.1										NP_001078846.2										NP_001128508.1
NP_001139182.1										NP_001091949.1										NP_001093164.1										NP_001078921.3										NP_001128669.1
NP_001139192.1										NP_001091988.1										NP_001093167.1										NP_001084.3										NP_001129107.1
NP_001139281.1										NP_001091996.1										NP_001093322.2										NP_001087.2										NP_001129121.1
NP_001139669.1										NP_001092288.1										NP_001094.1										NP_001087240.1										NP_001129125.1
NP_001149946.1										NP_001092291.1										NP_001094842.1										NP_001091046.1										NP_001129198.1
NP_001153801.1										NP_001092741.1										NP_001094896.1										NP_001091643.1										NP_001129580.2
NP_001155102.1										NP_001092873.1										NP_001095838.1										NP_001091977.1										NP_001129737.1
NP_001155973.1										NP_001092878.1										NP_001095841.1										NP_001092001.2										NP_001130.1
NP_001156001.1										NP_001092879.1										NP_001097.2										NP_001092006.1										NP_001131082.1
NP_001156750.1										NP_001092885.2										NP_001099034.1										NP_001092007.2										NP_001131139.1
NP_001157852.1										NP_001093148.1										NP_001103129.1										NP_001092104.1										NP_001132.2
NP_001157934.1										NP_001093164.1										NP_001103348.1										NP_001092286.2										NP_001132914.2
NP_001157980.2										NP_001093322.2										NP_001104026.1										NP_001092740.2										NP_001135391.1
NP_001158058.1										NP_001094383.2										NP_001105.1										NP_001092742.1										NP_001135452.1
NP_001158137.1										NP_001094861.1										NP_001106197.1										NP_001092873.1										NP_001136112.2
NP_001159580.1										NP_001095841.1										NP_001106849.1										NP_001092885.2										NP_001136202.1
NP_001159743.1										NP_001096064.1										NP_001106962.1										NP_001093136.1										NP_001137292.1
NP_001162.5										NP_001099034.1										NP_001107013.1										NP_001093167.1										NP_001137307.1
NP_001163.1										NP_001101.1										NP_001107039.1										NP_001094089.1										NP_001138230.1
NP_001163873.1										NP_001103129.1										NP_001108104.1										NP_001094842.1										NP_001138422.1
NP_001164100.1										NP_001103348.1										NP_001116131.1										NP_001095886.1										NP_001138498.1
NP_001164607.1										NP_001103669.1										NP_001116242.1										NP_001096084.1										NP_001138567.1
NP_001165347.1										NP_001105.1										NP_001116244.1										NP_001097.2										NP_001138890.1
NP_001167567.1										NP_001106195.1										NP_001116291.1										NP_001098662.1										NP_001139120.1
NP_001170853.1										NP_001106197.1										NP_001119580.2										NP_001098676.2										NP_001139187.1
NP_001171597.1										NP_001106203.2										NP_001120674.1										NP_001098717.1										NP_001139281.1
NP_001172001.1										NP_001106849.1										NP_001121143.1										NP_001098992.1										NP_001139332.1
NP_001172078.1										NP_001106970.4										NP_001122105.1										NP_001099035.2										NP_001139669.1
NP_001177990.1										NP_001106997.1										NP_001122107.1										NP_001102.3										NP_001139682.2
NP_001180237.1										NP_001107578.1										NP_001123476.1										NP_001103669.1										NP_001139816.2
NP_001180289.1										NP_001107605.1										NP_001123617.1										NP_001104026.1										NP_001153416.1
NP_001182079.1										NP_001108105.1										NP_001123917.1										NP_001104490.1										NP_001153780.1
NP_001182192.1										NP_001116131.1										NP_001124000.1										NP_001105.1										NP_001155306.3
NP_001182482.1										NP_001116242.1										NP_001124154.1										NP_001107013.1										NP_001157032.1
NP_001183955.1										NP_001116244.1										NP_001124538.1										NP_001118.3										NP_001157852.1
NP_001185462.1										NP_001116291.1										NP_001127788.1										NP_001121365.1										NP_001157935.1
NP_001188267.1										NP_001116857.1										NP_001128131.1										NP_001122063.1										NP_001157936.1
NP_001188309.2										NP_001118239.1										NP_001128179.1										NP_001122305.1										NP_001157968.1
NP_001188356.1										NP_001119580.2										NP_001128522.1										NP_001123465.1										NP_001157980.2
NP_001188472.1										NP_001120650.1										NP_001129125.1										NP_001123475.1										NP_001159580.1
NP_001188479.1										NP_001120674.1										NP_001129588.1										NP_001123572.1										NP_001159811.1
NP_001193927.1										NP_001120694.1										NP_001129958.1										NP_001123910.1										NP_001161328.1
NP_001193928.1										NP_001120730.1										NP_001129980.1										NP_001123917.1										NP_001161693.1
NP_001194002.1										NP_001121143.1										NP_001130.1										NP_001124000.1										NP_001164014.1
NP_001207.2										NP_001121646.2										NP_001130000.1										NP_001124336.1										NP_001164100.1
NP_001229338.1										NP_001122312.1										NP_001130043.1										NP_001124389.2										NP_001164163.1
NP_001229827.1										NP_001123214.1										NP_001131080.1										NP_001124479.1										NP_001164491.1
NP_001230943.1										NP_001123470.1										NP_001131147.1										NP_001127697.1										NP_001164580.1
NP_001234.3										NP_001123572.1										NP_001135.3										NP_001127877.1										NP_001167543.1
NP_001240804.1										NP_001123917.1										NP_001135452.1										NP_001127879.1										NP_001171748.1
NP_001243000.2										NP_001124000.1										NP_001136088.1										NP_001128119.1										NP_001175.2
NP_001243474.1										NP_001124387.1										NP_001136112.2										NP_001128131.1										NP_001180211.2
NP_001243727.1										NP_001124396.2										NP_001136221.1										NP_001128360.1										NP_001180244.1
NP_001243801.1										NP_001124437.1										NP_001136438.1										NP_001128585.1										NP_001180258.1
NP_001243803.1										NP_001124459.1										NP_001137252.1										NP_001128691.1										NP_001180386.1
NP_001244.1										NP_001127788.1										NP_001137324.1										NP_001129628.1										NP_001181927.1
NP_001244025.1										NP_001127835.2										NP_001137464.1										NP_001130000.1										NP_001182192.1
NP_001244960.1										NP_001128131.1										NP_001137533.1										NP_001131032.1										NP_001184033.1
NP_001245303.1										NP_001128578.1										NP_001138422.1										NP_001136041.1										NP_001185462.1
NP_001254479.2										NP_001128668.1										NP_001138462.1										NP_001136088.1										NP_001186227.1
NP_001255982.1										NP_001129125.1										NP_001138483.1										NP_001136112.2										NP_001191406.1
NP_001257414.1										NP_001129146.1										NP_001138496.1										NP_001136117.1										NP_001193856.1
NP_001257437.1										NP_001129588.1										NP_001138498.1										NP_001136221.1										NP_001193927.1
NP_001257820.1										NP_001129958.1										NP_001138565.1										NP_001136272.1										NP_001193928.1
NP_001257903.1										NP_001130000.1										NP_001138596.1										NP_001136438.1										NP_001195.2
NP_001258.2										NP_001130043.1										NP_001138600.2										NP_001137148.1										NP_001203.1
NP_001258115.1										NP_001135975.1										NP_001138668.1										NP_001137307.1										NP_001229247.1
NP_001258489.1										NP_001136023.1										NP_001138678.1										NP_001137470.2										NP_001229658.1
NP_001258604.1										NP_001136112.2										NP_001138776.1										NP_001138422.1										NP_001229752.1
NP_001258604.1										NP_001136117.1										NP_001138830.1										NP_001138483.1										NP_001230368.1
NP_001258804.1										NP_001136221.1										NP_001138872.1										NP_001138490.1										NP_001230469.1
NP_001258934.1										NP_001136254.1										NP_001138890.1										NP_001138567.1										NP_001230854.1
NP_001259.1										NP_001136438.1										NP_001138947.1										NP_001138573.1										NP_001231873.1
NP_001263206.1										NP_001137464.1										NP_001139.3										NP_001138590.1										NP_001239031.1
NP_001264.2										NP_001138408.1										NP_001139108.1										NP_001138596.1										NP_001239586.1
NP_001265111.1										NP_001138422.1										NP_001139150.1										NP_001138600.2										NP_001240758.1
NP_001265436.1										NP_001138483.1										NP_001139542.1										NP_001138615.1										NP_001243000.2
NP_001265488.1										NP_001138498.1										NP_001139551.1										NP_001138648.1										NP_001243384.1
NP_001265645.1										NP_001138500.2										NP_001139647.1										NP_001138667.1										NP_001243793.1
NP_001265665.1										NP_001138565.1										NP_001139669.1										NP_001138668.1										NP_001244.1
NP_001268432.1										NP_001138600.2										NP_001145.1										NP_001138722.1										NP_001244286.1
NP_001268669.1										NP_001138648.1										NP_001152751.1										NP_001138776.1										NP_001245240.1
NP_001269219.1										NP_001138678.1										NP_001154818.1										NP_001138830.1										NP_001245321.1
NP_001269435.1										NP_001138724.1										NP_001154824.1										NP_001139.3										NP_001252506.1
NP_001269588.1										NP_001138818.1										NP_001154971.1										NP_001139139.1										NP_001252518.1
NP_001269592.1										NP_001138947.1										NP_001155097.1										NP_001139500.1										NP_001254479.2
NP_001270.1										NP_001139.3										NP_001155971.1										NP_001139669.1										NP_001254523.1
NP_001273506.1										NP_001139008.1										NP_001156467.1										NP_001139784.1										NP_001257383.1
NP_001273510.1										NP_001139108.1										NP_001156547.1										NP_001139806.1										NP_001257414.1
NP_001275631.1										NP_001139113.1										NP_001157032.1										NP_001139813.1										NP_001257978.2
NP_001276009.1										NP_001139150.1										NP_001157281.1										NP_001140158.1										NP_001261.2
NP_001277116.1										NP_001139500.1										NP_001157329.1										NP_001152996.1										NP_001262.3
NP_001277250.1										NP_001139551.1										NP_001157413.1										NP_001153014.1										NP_001264044.1
NP_001278623.1										NP_001139647.1										NP_001157869.1										NP_001153416.1										NP_001265238.2
NP_001278744.1										NP_001139654.1										NP_001157934.1										NP_001153620.1										NP_001267471.1
NP_001280227.1										NP_001139669.1										NP_001157950.1										NP_001154818.1										NP_001268222.1
NP_001284583.1										NP_001139784.1										NP_001157980.2										NP_001155973.1										NP_001268695.1
NP_001287688.1										NP_001145.1										NP_001158058.1										NP_001156467.1										NP_001269460.1
NP_001289480.1										NP_001154971.1										NP_001158067.1										NP_001157852.1										NP_001269466.1
NP_001289698.1										NP_001155097.1										NP_001158137.1										NP_001157934.1										NP_001269646.1
NP_001291288.1										NP_001155855.1										NP_001158160.1										NP_001157980.2										NP_001271188.1
NP_001291289.1										NP_001155970.1										NP_001161707.1										NP_001158136.1										NP_001273374.1
NP_001291477.1										NP_001155971.1										NP_001164163.1										NP_001158137.1										NP_001273506.1
NP_001291737.1										NP_001157281.1										NP_001164269.1										NP_001161693.1										NP_001274420.1
NP_001293013.1										NP_001157329.1										NP_001166245.1										NP_001162.5										NP_001274421.1
NP_001295101.1										NP_001157869.1										NP_001166935.1										NP_001164509.1										NP_001275661.1
NP_001295248.1										NP_001157980.2										NP_001170787.2										NP_001165347.1										NP_001275701.1
NP_001303238.1										NP_001159580.1										NP_001170853.1										NP_001166864.1										NP_001276880.1
NP_001304036.1										NP_001159586.1										NP_001171491.1										NP_001166935.1										NP_001276959.1
NP_001306873.1										NP_001160164.1										NP_001177.1										NP_001166938.1										NP_001277116.1
NP_001307902.1										NP_001161940.1										NP_001177389.1										NP_001167567.1										NP_001277935.1
NP_001309846.1										NP_001164158.3										NP_001180211.2										NP_001167618.1										NP_001278017.1
NP_001316559.1										NP_001164163.1										NP_001180218.1										NP_001168.1										NP_001278907.1
NP_001316927.1										NP_001164225.1										NP_001180258.1										NP_001170787.2										NP_001284648.1
NP_001317189.1										NP_001166031.1										NP_001181.2										NP_001171491.1										NP_001287650.1
NP_001317240.1										NP_001166245.1										NP_001182207.1										NP_001171671.1										NP_001287820.1
NP_001317923.1										NP_001170853.1										NP_001182534.1										NP_001171809.1										NP_001287834.1
NP_001326.3										NP_001171491.1										NP_001183955.1										NP_001177389.1										NP_001290193.1
NP_001333178.1										NP_001171668.1										NP_001184033.1										NP_001177716.1										NP_001290355.1
NP_001333683.1										NP_001171671.1										NP_001186090.1										NP_001180218.1										NP_001291288.1
NP_001335645.1										NP_001175.2										NP_001186127.1										NP_001180258.1										NP_001291348.1
NP_001335937.1										NP_001177901.1										NP_001186135.1										NP_001180298.1										NP_001293001.1
NP_001336727.1										NP_001177945.2										NP_001186189.1										NP_001180418.1										NP_001293013.1
NP_001337063.1										NP_001180211.2										NP_001186190.1										NP_001181.2										NP_001293070.1
NP_001337074.2										NP_001180218.1										NP_001186196.1										NP_001182163.1										NP_001295124.1
NP_001337528.1										NP_001180258.1										NP_001186227.1										NP_001182534.1										NP_001295242.1
NP_001338217.1										NP_001180298.1										NP_001186791.1										NP_001184033.1										NP_001295248.1
NP_001338234.1										NP_001180440.1										NP_001186978.2										NP_001185885.1										NP_001295277.1
NP_001340382.1										NP_001181.2										NP_001189358.1										NP_001185942.1										NP_001297063.1
NP_001340415.1										NP_001182188.1										NP_001193560.1										NP_001186069.1										NP_001299582.1
NP_001340850.1										NP_001182356.1										NP_001193856.1										NP_001186791.1										NP_001301.1
NP_001341364.1										NP_001182526.1										NP_001193934.1										NP_001188472.1										NP_001304703.1
NP_001341641.1										NP_001182534.1										NP_001193934.1										NP_001188479.1										NP_001306146.1
NP_001342133.1										NP_001184033.1										NP_001193996.1										NP_001191948.1										NP_001307143.1
NP_001342386.1										NP_001186144.1										NP_001203.1										NP_001193555.1										NP_001307643.1
NP_001345220.1										NP_001186189.1										NP_001207.2										NP_001193856.1										NP_001309846.1
NP_001345347.1										NP_001186227.1										NP_001229.1										NP_001229811.1										NP_001309961.1
NP_001351834.1										NP_001186562.1										NP_001229764.1										NP_001229837.1										NP_001309972.1
NP_001351839.1										NP_001186796.1										NP_001229936.1										NP_001230937.1										NP_001310501.1
NP_001352205.1										NP_001186978.2										NP_001230261.1										NP_001231.2										NP_001310556.1
NP_001352542.1										NP_001188356.1										NP_001230937.1										NP_001231878.1										NP_001316559.1
NP_001352564.1										NP_001189.2										NP_001230943.1										NP_001240781.1										NP_001317003.1
NP_001352601.1										NP_001189358.1										NP_001239.2										NP_001243000.2										NP_001317217.1
NP_001352825.1										NP_001191948.1										NP_001239031.1										NP_001243474.1										NP_001317351.1
NP_001352957.1										NP_001193560.1										NP_001240781.1										NP_001243542.1										NP_001317569.1
NP_001353211.1										NP_001193856.1										NP_001243000.2										NP_001243718.1										NP_001317629.1
NP_001353214.1										NP_001229.1										NP_001243035.1										NP_001243727.1										NP_001317630.1
NP_001353247.1										NP_001229747.1										NP_001243084.2										NP_001243793.1										NP_001317665.1
NP_001353347.1										NP_001229886.1										NP_001243376.1										NP_001243798.1										NP_001317923.1
NP_001353437.1										NP_001230261.1										NP_001243474.1										NP_001243804.1										NP_001317965.1
NP_001353710.1										NP_001230679.1										NP_001243798.1										NP_001244288.1										NP_001334815.1
NP_001354408.1										NP_001230937.1										NP_001248342.1										NP_001244896.2										NP_001335937.1
NP_001354411.1										NP_001230943.1										NP_001252506.1										NP_001245178.1										NP_001336267.1
NP_001354422.1										NP_001238953.1										NP_001254479.2										NP_001245237.1										NP_001337063.1
NP_001354553.1										NP_001239.2										NP_001257903.1										NP_001248359.2										NP_001337091.1
NP_001354639.1										NP_001240781.1										NP_001258629.1										NP_001252506.1										NP_001337126.1
NP_001354752.1										NP_001242904.1										NP_001263199.1										NP_001254479.2										NP_001338278.1
NP_001354797.1										NP_001243000.2										NP_001263309.1										NP_001255.4										NP_001338280.1
NP_001354800.1										NP_001243376.1										NP_001263380.1										NP_001256.4										NP_001338505.1
NP_001354878.1										NP_001243474.1										NP_001264044.1										NP_001257903.1										NP_001338624.2
NP_001355182.1										NP_001243718.1										NP_001264992.1										NP_001258387.1										NP_001338929.1
NP_001356197.1										NP_001243798.1										NP_001265598.1										NP_001258629.1										NP_001340143.1
NP_001357110.1										NP_001244222.1										NP_001265848.1										NP_001261.2										NP_001340741.2
NP_001357127.1										NP_001245212.1										NP_001268669.1										NP_001263206.1										NP_001341364.1
NP_001357214.1										NP_001248342.1										NP_001269.3										NP_001264004.1										NP_001341412.1
NP_001357227.2										NP_001252506.1										NP_001269058.1										NP_001264992.1										NP_001341569.1
NP_001357255.1										NP_001254479.2										NP_001269073.1										NP_001265111.1										NP_001345164.1
NP_001357378.1										NP_001257903.1										NP_001269588.1										NP_001265360.1										NP_001345280.1
NP_001357526.1										NP_001258491.1										NP_001269613.2										NP_001268676.1										NP_001345367.1
NP_001357633.1										NP_001258629.1										NP_001269646.1										NP_001269073.1										NP_001350470.2
NP_001357714.1										NP_001258836.1										NP_001271159.1										NP_001269229.1										NP_001350634.1
NP_001357738.1										NP_001258975.1										NP_001273006.1										NP_001269463.1										NP_001350774.1
NP_001358001.1										NP_001263309.1										NP_001273506.1										NP_001269613.2										NP_001351618.1
NP_001358552.1										NP_001263380.1										NP_001275634.1										NP_001271221.2										NP_001351640.1
NP_001358972.1										NP_001265070.1										NP_001275701.1										NP_001273063.1										NP_001351720.1
NP_001359002.1										NP_001265598.1										NP_001276.3										NP_001273740.1										NP_001351997.1
NP_001359035.1										NP_001269073.1										NP_001278232.1										NP_001275647.1										NP_001352103.1
NP_001359037.1										NP_001269646.1										NP_001278675.1										NP_001275675.1										NP_001352205.1
NP_001361314.1										NP_001273327.1										NP_001280555.1										NP_001275909.1										NP_001352481.1
NP_001362834.1										NP_001273352.1										NP_001284365.1										NP_001277193.1										NP_001352601.1
NP_001363.2										NP_001273374.1										NP_001284528.1										NP_001278017.1										NP_001352622.1
NP_001363271.1										NP_001273425.1										NP_001287720.1										NP_001278344.1										NP_001352825.1
NP_001363853.1										NP_001273506.1										NP_001287820.1										NP_001278675.1										NP_001352854.1
NP_001364955.1										NP_001273575.1										NP_001290386.1										NP_001278744.1										NP_001352957.1
NP_001364997.1										NP_001275902.1										NP_001291203.1										NP_001280555.1										NP_001353074.1
NP_001365051.1										NP_001276.3										NP_001291367.1										NP_001284592.1										NP_001353136.1
NP_001365381.1										NP_001276959.1										NP_001293001.1										NP_001287712.1										NP_001353211.1
NP_001365386.1										NP_001277008.1										NP_001293144.1										NP_001287871.1										NP_001353410.1
NP_001365538.2										NP_001278232.1										NP_001295158.1										NP_001288.3										NP_001353664.1
NP_001366079.1										NP_001278675.1										NP_001297063.1										NP_001290193.1										NP_001354.1
NP_001369287.1										NP_001278744.1										NP_001300927.1										NP_001291213.1										NP_001354408.1
NP_001369477.1										NP_001284528.1										NP_001303985.1										NP_001291288.1										NP_001354478.1
NP_001371403.1										NP_001287720.1										NP_001304036.1										NP_001291367.1										NP_001354699.1
NP_001371577.1										NP_001287820.1										NP_001304711.1										NP_001291433.1										NP_001354728.1
NP_001371879.1										NP_001287985.1										NP_001304971.1										NP_001293009.1										NP_001354735.1
NP_001372.1										NP_001289300.1										NP_001306135.1										NP_001293023.1										NP_001354872.1
NP_001372008.1										NP_001291288.1										NP_001307258.1										NP_001295076.1										NP_001355094.1
NP_001372411.1										NP_001291367.1										NP_001307572.1										NP_001295124.1										NP_001355180.1
NP_001373227.1										NP_001293001.1										NP_001307643.1										NP_001295139.1										NP_001355182.1
NP_001373743.1										NP_001295071.1										NP_001308712.2										NP_001295259.1										NP_001355823.1
NP_001373818.1										NP_001295139.1										NP_001308795.1										NP_001297064.2										NP_001356746.1
NP_001373901.1										NP_001297063.1										NP_001308900.1										NP_001303826.1										NP_001357087.1
NP_001373922.1										NP_001304036.1										NP_001309863.1										NP_001304711.1										NP_001357188.2
NP_001374620.1										NP_001304971.1										NP_001310461.1										NP_001304879.1										NP_001357228.1
NP_001374773.1										NP_001307108.1										NP_001316872.1										NP_001306122.1										NP_001357277.1
NP_001374818.1										NP_001307572.1										NP_001316927.1										NP_001306135.1										NP_001357426.1
NP_001375232.1										NP_001307643.1										NP_001317032.1										NP_001306962.1										NP_001357526.1
NP_001375382.1										NP_001308032.1										NP_001317168.1										NP_001307258.1										NP_001357623.1
NP_001375394.1										NP_001308795.1										NP_001317217.1										NP_001307643.1										NP_001357714.1
NP_001375414.1										NP_001309863.1										NP_001317371.1										NP_001308004.1										NP_001357888.1
NP_001376395.1										NP_001309961.1										NP_001317601.1										NP_001308456.1										NP_001358201.1
NP_001376546.1										NP_001310271.1										NP_001317612.1										NP_001308637.1										NP_001358344.1
NP_001376612.1										NP_001310461.1										NP_001323.1										NP_001308688.1										NP_001358838.1
NP_001378835.1										NP_001311002.1										NP_001324.2										NP_001309863.1										NP_001358857.1
NP_001378886.1										NP_001311347.1										NP_001325.1										NP_001310218.1										NP_001358915.1
NP_001380423.1										NP_001316872.1										NP_001328.1										NP_001310461.1										NP_001358982.1
NP_001380428.1										NP_001317032.1										NP_001335628.1										NP_001310556.1										NP_001359035.1
NP_001380461.1										NP_001317168.1										NP_001336267.1										NP_001316143.1										NP_001359108.1
NP_001380515.1										NP_001317168.1										NP_001336813.1										NP_001316872.1										NP_001360.1
NP_001380914.1										NP_001317217.1										NP_001337074.2										NP_001316927.1										NP_001361.1
NP_001380991.1										NP_001317601.1										NP_001337907.1										NP_001317074.1										NP_001361314.1
NP_001380992.1										NP_001317612.1										NP_001338098.1										NP_001317168.1										NP_001361433.1
NP_001381083.1										NP_001318005.1										NP_001338530.1										NP_001317189.1										NP_001361665.1
NP_001381127.1										NP_001324.2										NP_001338551.1										NP_001317217.1										NP_001362453.1
NP_001381301.1										NP_001328.1										NP_001339115.1										NP_001317277.1										NP_001362476.1
NP_001381330.1										NP_001333809.1										NP_001339819.2										NP_001317351.1										NP_001362599.1
NP_001381796.1										NP_001336267.1										NP_001340732.1										NP_001317371.1										NP_001362942.1
NP_001381987.1										NP_001336727.1										NP_001340753.1										NP_001317493.1										NP_001364071.1
NP_001382088.1										NP_001336813.1										NP_001341364.1										NP_001317547.1										NP_001364232.1
NP_001382201.1										NP_001337074.2										NP_001345220.1										NP_001317601.1										NP_001364305.1
NP_001382223.1										NP_001337246.1										NP_001345342.1										NP_001324.2										NP_001364864.1
NP_001382291.1										NP_001337534.1										NP_001350634.1										NP_001334815.1										NP_001365031.1
NP_001382391.1										NP_001338098.1										NP_001350693.1										NP_001335628.1										NP_001365352.1
NP_001382436.1										NP_001338294.1										NP_001351834.1										NP_001335645.1										NP_001365707.1
NP_001384.1										NP_001338530.1										NP_001351997.1										NP_001335697.1										NP_001366039.1
NP_001388430.1										NP_001338551.1										NP_001352017.1										NP_001337091.1										NP_001366588.1
NP_001393.1										NP_001339115.1										NP_001352171.1										NP_001337907.1										NP_001369276.1
NP_001399.1										NP_001339819.2										NP_001352205.1										NP_001338530.1										NP_001369434.1
NP_001408.2										NP_001340753.1										NP_001352239.1										NP_001338551.1										NP_001369454.1
NP_001420.2										NP_001345220.1										NP_001352253.1										NP_001340.2										NP_001369476.1
NP_001435.1										NP_001345280.1										NP_001352621.1										NP_001340143.1										NP_001369477.1
NP_001457.1										NP_001345342.1										NP_001352644.1										NP_001340274.1										NP_001369483.1
NP_001494.2										NP_001350634.1										NP_001352738.1										NP_001340753.1										NP_001369484.1
NP_001501.2										NP_001351645.2										NP_001352831.1										NP_001340975.1										NP_001369492.1
NP_001510.2										NP_001351815.1										NP_001352880.1										NP_001341364.1										NP_001369644.1
NP_001511.2										NP_001351834.1										NP_001352935.1										NP_001341516.1										NP_001371054.1
NP_001515.1										NP_001351997.1										NP_001352957.1										NP_001341898.1										NP_001371403.1
NP_001515.1										NP_001352017.1										NP_001353211.1										NP_001342205.2										NP_001371941.1
NP_001540.2										NP_001352171.1										NP_001353314.1										NP_001342206.1										NP_001372611.1
NP_001552.2										NP_001352181.1										NP_001353590.1										NP_001342207.1										NP_001372674.1
NP_001611.1										NP_001352205.1										NP_001353615.1										NP_001342365.1										NP_001373054.1
NP_001701.2										NP_001352408.1										NP_001354699.1										NP_001345367.1										NP_001373227.1
NP_001705.2										NP_001352621.1										NP_001354797.1										NP_001348.2										NP_001373752.1
NP_001708.3										NP_001352825.1										NP_001354800.1										NP_001350.1										NP_001373817.1
NP_001716.3										NP_001352831.1										NP_001356197.1										NP_001350634.1										NP_001373954.1
NP_001726.2										NP_001352880.1										NP_001356698.1										NP_001350693.1										NP_001374203.1
NP_001743.1										NP_001353074.1										NP_001356718.1										NP_001351637.1										NP_001374397.1
NP_001783.2										NP_001353247.1										NP_001356991.2										NP_001351786.1										NP_001374773.1
NP_001784.2										NP_001353314.1										NP_001357029.1										NP_001351834.1										NP_001375232.1
NP_001785.2										NP_001353590.1										NP_001357113.1										NP_001352006.1										NP_001375348.1
NP_001787.2										NP_001353664.1										NP_001357144.1										NP_001352017.1										NP_001375414.1
NP_001846.3										NP_001354490.1										NP_001357277.1										NP_001352171.1										NP_001378885.1
NP_001866.2										NP_001354785.1										NP_001357426.1										NP_001352253.1										NP_001378886.1
NP_001878.1										NP_001354800.1										NP_001357633.1										NP_001352334.1										NP_001380.2
NP_001898.1										NP_001355700.1										NP_001357888.1										NP_001352481.1										NP_001380331.1
NP_001906.3										NP_001356197.1										NP_001358001.1										NP_001352517.1										NP_001380428.1
NP_001917.1										NP_001356698.1										NP_001358045.1										NP_001352526.1										NP_001380515.1
NP_001922.2										NP_001356792.1										NP_001358166.1										NP_001352547.1										NP_001380558.1
NP_001930.2										NP_001356991.2										NP_001358518.1										NP_001352825.1										NP_001380867.1
NP_001959.1										NP_001357113.1										NP_001358552.1										NP_001352928.1										NP_001380926.1
NP_001979.2										NP_001357255.1										NP_001358915.1										NP_001352935.1										NP_001380944.1
NP_001980.1										NP_001357277.1										NP_001358972.1										NP_001352957.1										NP_001380991.1
NP_001981.2										NP_001357343.1										NP_001358982.1										NP_001353211.1										NP_001381240.1
NP_002009.1										NP_001357633.1										NP_001359005.1										NP_001353473.1										NP_001381305.1
NP_002010.2										NP_001357888.1										NP_001359007.1										NP_001353774.1										NP_001381423.1
NP_002031.2										NP_001358001.1										NP_001359108.1										NP_001354221.1										NP_001381708.1
NP_002079.3										NP_001358045.1										NP_001359503.1										NP_001354294.1										NP_001381869.1
NP_002100.2										NP_001358123.1										NP_001361665.1										NP_001354427.1										NP_001381872.1
NP_002105.3										NP_001358166.1										NP_001362434.1										NP_001354463.1										NP_001381882.1
NP_002149.2										NP_001358518.1										NP_001363060.1										NP_001354553.1										NP_001381883.1
NP_002151.2										NP_001358552.1										NP_001364204.1										NP_001354585.1										NP_001381926.1
NP_002152.2										NP_001358649.2										NP_001364250.1										NP_001354728.1										NP_001381997.1
NP_002156.2										NP_001358915.1										NP_001364377.1										NP_001354785.1										NP_001382183.1
NP_002179.2										NP_001358972.1										NP_001364953.1										NP_001354802.1										NP_001382201.1
NP_002187.1										NP_001358982.1										NP_001364963.1										NP_001355823.1										NP_001382436.1
NP_002198.2										NP_001359005.1										NP_001365117.1										NP_001356197.1										NP_001382585.1
NP_002200.2										NP_001359007.1										NP_001365347.1										NP_001356370.1										NP_001382958.1
NP_002204.2										NP_001359108.1										NP_001365381.1										NP_001356425.1										NP_001383171.1
NP_002205.1										NP_001359503.1										NP_001365538.2										NP_001356670.1										NP_001384.1
NP_002221.1										NP_001361.1										NP_001365544.1										NP_001356991.2										NP_001388430.1
NP_002226.1										NP_001361665.1										NP_001368782.1										NP_001357024.2										NP_001400.3
NP_002228.2										NP_001362434.1										NP_001368803.1										NP_001357378.1										NP_001408944.1
NP_002283.3										NP_001362694.1										NP_001368929.1										NP_001357390.1										NP_001420.2
NP_002304.3										NP_001363060.1										NP_001369209.1										NP_001357426.1										NP_001438.1
NP_002325.2										NP_001364204.1										NP_001369238.1										NP_001357526.1										NP_001444.2
NP_002384.2										NP_001364250.1										NP_001369437.1										NP_001357888.1										NP_001448.2
NP_002408.3										NP_001364377.1										NP_001369477.1										NP_001358171.1										NP_001501.2
NP_002448.4										NP_001364889.1										NP_001371054.1										NP_001358518.1										NP_001539.3
NP_002449.2										NP_001364953.1										NP_001371661.1										NP_001358552.1										NP_001554.2
NP_002490.2										NP_001364963.1										NP_001372008.1										NP_001358857.1										NP_001560.2
NP_002506.2										NP_001364997.1										NP_001372018.1										NP_001358915.1										NP_001597.2
NP_002508.2										NP_001365036.1										NP_001372234.1										NP_001358972.1										NP_001604.1
NP_002535.3										NP_001365049.1										NP_001372432.1										NP_001358973.1										NP_001606.1
NP_002553.3										NP_001365112.1										NP_001372570.1										NP_001358982.1										NP_001618.2
NP_002601.1										NP_001365118.1										NP_001372577.1										NP_001361282.1										NP_001647.1
NP_002607.2										NP_001365140.1										NP_001372611.1										NP_001361314.1										NP_001665.1
NP_002609.1										NP_001365347.1										NP_001373054.1										NP_001362841.1										NP_001708.3
NP_002628.2										NP_001365381.1										NP_001373743.1										NP_001362907.1										NP_001741.4
NP_002635.2										NP_001365544.1										NP_001373865.1										NP_001364066.1										NP_001763.3
NP_002645.3										NP_001366010.1										NP_001373939.1										NP_001364204.1										NP_001766.2
NP_002648.1										NP_001368782.1										NP_001373954.1										NP_001364250.1										NP_001788.2
NP_002690.3										NP_001368794.1										NP_001374289.1										NP_001364377.1										NP_001804.2
NP_002697.1										NP_001368929.1										NP_001374359.1										NP_001364918.1										NP_001827.1
NP_002725.1										NP_001369209.1										NP_001374620.1										NP_001365019.1										NP_001834.2
NP_002733.2										NP_001369238.1										NP_001375237.1										NP_001365117.1										NP_001846.3
NP_002742.3										NP_001369276.1										NP_001375348.1										NP_001365257.1										NP_001880.2
NP_002791.1										NP_001369437.1										NP_001375421.1										NP_001365347.1										NP_001918.3
NP_002799.3										NP_001371054.1										NP_001376173.1										NP_001365381.1										NP_001968.3
NP_002817.2										NP_001371538.1										NP_001378886.1										NP_001365381.1										NP_001973.2
NP_002832.3										NP_001371661.1										NP_001380310.1										NP_001365386.1										NP_001990.2
NP_002851.2										NP_001371930.1										NP_001380540.1										NP_001365544.1										NP_002007.1
NP_002877.2										NP_001372234.1										NP_001380991.1										NP_001366079.1										NP_002010.2
NP_002909.4										NP_001372337.1										NP_001381019.1										NP_001366380.1										NP_002016.2
NP_002939.2										NP_001372432.1										NP_001381127.1										NP_001366429.1										NP_002100.2
NP_002967.2										NP_001372570.1										NP_001381406.1										NP_001368.2										NP_002132.3
NP_003001.1										NP_001372910.1										NP_001381927.1										NP_001368803.1										NP_002145.3
NP_003003.3										NP_001373054.1										NP_001381987.1										NP_001368929.1										NP_002147.2
NP_003005.2										NP_001373792.1										NP_001381997.1										NP_001369238.1										NP_002151.2
NP_003013.1										NP_001373817.1										NP_001382088.1										NP_001369477.1										NP_002171.2
NP_003031.3										NP_001373939.1										NP_001382137.1										NP_001371054.1										NP_002202.2
NP_003048.1										NP_001374285.1										NP_001382206.1										NP_001371840.1										NP_002211.1
NP_003063.2										NP_001374289.1										NP_001382262.1										NP_001371941.1										NP_002221.1
NP_003101.3										NP_001374359.1										NP_001382442.1										NP_001372.1										NP_002244.1
NP_003102.1										NP_001374620.1										NP_001382477.1										NP_001372411.1										NP_002257.1
NP_003153.2										NP_001374706.1										NP_001382672.1										NP_001372577.1										NP_002270.1
NP_003239.2										NP_001374818.1										NP_001382820.1										NP_001372674.1										NP_002296.1
NP_003243.1										NP_001375237.1										NP_001382979.1										NP_001373054.1										NP_002323.2
NP_003256.1										NP_001375296.1										NP_001383385.1										NP_001373064.1										NP_002325.2
NP_003262.1										NP_001375348.1										NP_001388430.1										NP_001373818.1										NP_002340.2
NP_003276.3										NP_001376173.1										NP_001398.2										NP_001373865.1										NP_002345.2
NP_003306.3										NP_001376546.1										NP_001399.1										NP_001373939.1										NP_002379.4
NP_003309.2										NP_001378835.1										NP_001400.3										NP_001373940.1										NP_002408.3
NP_003326.2										NP_001380.2										NP_001408815.1										NP_001374289.1										NP_002435.1
NP_003350.1										NP_001380310.1										NP_001413.1										NP_001374481.1										NP_002449.2
NP_003359.3										NP_001380433.1										NP_001424.3										NP_001374496.1										NP_002461.2
NP_003375.1										NP_001380915.1										NP_001431.1										NP_001374620.1										NP_002466.1
NP_003449.2										NP_001380991.1										NP_001442.2										NP_001374706.1										NP_002500.1
NP_003452.1										NP_001381019.1										NP_001446.1										NP_001374773.1										NP_002501.1
NP_003461.2										NP_001381305.1										NP_001448.2										NP_001375232.1										NP_002502.2
NP_003496.1										NP_001381406.1										NP_001449.3										NP_001375235.1										NP_002538.1
NP_003498.1										NP_001381460.1										NP_001489.1										NP_001375237.1										NP_002559.2
NP_003546.1										NP_001381512.1										NP_001513.2										NP_001375414.1										NP_002579.2
NP_003571.2										NP_001381736.1										NP_001664.3										NP_001375421.1										NP_002623.2
NP_003633.2										NP_001381926.1										NP_001667.4										NP_001376374.1										NP_002636.2
NP_003646.2										NP_001381927.1										NP_001697.2										NP_001378835.1										NP_002646.2
NP_003683.2										NP_001381944.1										NP_001702.1										NP_001380698.1										NP_002651.2
NP_003691.1										NP_001381987.1										NP_001708.3										NP_001380868.1										NP_002652.2
NP_003728.1										NP_001381997.1										NP_001730.1										NP_001380911.1										NP_002782.1
NP_003734.3										NP_001382137.1										NP_001743.1										NP_001380915.1										NP_002812.2
NP_003747.1										NP_001382206.1										NP_001792.2										NP_001380966.1										NP_002813.3
NP_003760.1										NP_001382262.1										NP_001808.2										NP_001380991.1										NP_002829.3
NP_003791.3										NP_001382359.1										NP_001835.3										NP_001380992.1										NP_002861.1
NP_003794.3										NP_001382425.1										NP_001846.3										NP_001381019.1										NP_002952.1
NP_003881.2										NP_001382433.1										NP_001898.1										NP_001381083.1										NP_002972.1
NP_003889.1										NP_001382442.1										NP_001899.1										NP_001381324.1										NP_003061.3
NP_003913.3										NP_001382477.1										NP_001907.3										NP_001381494.1										NP_003062.2
NP_003961.3										NP_001382560.1										NP_001909.4										NP_001381686.1										NP_003067.3
NP_003972.2										NP_001382672.1										NP_001930.2										NP_001381883.1										NP_003083.1
NP_003973.3										NP_001382882.1										NP_001948.1										NP_001381931.1										NP_003091.2
NP_003997.2										NP_001382996.1										NP_001963.1										NP_001381987.1										NP_003122.1
NP_004032.2										NP_001384140.1										NP_001980.1										NP_001382329.1										NP_003140.1
NP_004061.3										NP_001388430.1										NP_001990.2										NP_001382343.1										NP_003148.2
NP_004064.2										NP_001392449.1										NP_002006.2										NP_001382389.1										NP_003161.2
NP_004073.2										NP_001392459.1										NP_002016.2										NP_001382477.1										NP_003195.1
NP_004223.2										NP_001392595.1										NP_002082.2										NP_001382585.1										NP_003217.4
NP_004227.1										NP_001392671.1										NP_002094.2										NP_001382820.1										NP_003325.2
NP_004254.2										NP_001393481.1										NP_002096.1										NP_001382882.1										NP_003350.1
NP_004303.2										NP_001399.1										NP_002100.2										NP_001382907.1										NP_003359.3
NP_004304.1										NP_001401831.1										NP_002173.1										NP_001382925.1										NP_003371.2
NP_004309.2										NP_001408815.1										NP_002175.2										NP_001382979.1										NP_003377.2
NP_004361.3										NP_001413.1										NP_002176.2										NP_001384175.1										NP_003414.2
NP_004377.2										NP_001424.3										NP_002196.4										NP_001384276.1										NP_003418.2
NP_004395.1										NP_001431.1										NP_002198.2										NP_001384829.1										NP_003461.2
NP_004406.2										NP_001448.2										NP_002200.2										NP_001387154.1										NP_003473.3
NP_004407.2										NP_001456.3										NP_002214.2										NP_001387194.1										NP_003480.2
NP_004419.2										NP_001473.1										NP_002219.1										NP_001388430.1										NP_003492.2
NP_004437.2										NP_001511.2										NP_002224.1										NP_001388430.1										NP_003509.1
NP_004438.3										NP_001513.2										NP_002254.2										NP_001399.1										NP_003510.1
NP_004510.1										NP_001538.4										NP_002256.2										NP_001400.3										NP_003511.1
NP_004518.1										NP_001551.1										NP_002262.4										NP_001408.2										NP_003512.1
NP_004548.3										NP_001562.1										NP_002271.3										NP_001408663.1										NP_003513.1
NP_004551.2										NP_001661.1										NP_002282.2										NP_001408670.1										NP_003514.2
NP_004597.3										NP_001664.3										NP_002284.3										NP_001421.2										NP_003515.1
NP_004629.3										NP_001695.2										NP_002285.1										NP_001424.3										NP_003516.1
NP_004658.3										NP_001697.2										NP_002290.2										NP_001445.2										NP_003517.2
NP_004729.1										NP_001702.1										NP_002294.2										NP_001446.1										NP_003518.2
NP_004732.2										NP_001713.2										NP_002310.2										NP_001449.3										NP_003519.1
NP_004749.2										NP_001747.3										NP_002323.2										NP_001450.2										NP_003559.2
NP_004773.1										NP_001785.2										NP_002349.1										NP_001476.2										NP_003619.2
NP_004785.1										NP_001798.3										NP_002364.5										NP_001476.2										NP_003624.1
NP_004806.3										NP_001808.2										NP_002382.1										NP_001489.1										NP_003655.3
NP_004809.2										NP_001835.3										NP_002388.2										NP_001511.2										NP_003669.4
NP_004813.2										NP_001844.3										NP_002417.2										NP_001519.1										NP_003693.2
NP_004815.3										NP_001888.2										NP_002421.3										NP_001548.1										NP_003723.1
NP_004831.1										NP_001903.1										NP_002437.2										NP_001554.2										NP_003724.1
NP_004834.1										NP_001907.3										NP_002438.2										NP_001618.2										NP_003741.1
NP_004881.2										NP_001918.3										NP_002446.3										NP_001625.2										NP_003747.1
NP_004916.1										NP_001930.2										NP_002448.5										NP_001636.1										NP_003773.1
NP_004918.1										NP_001948.1										NP_002449.2										NP_001645.1										NP_003790.1
NP_004961.1										NP_001952.1										NP_002473.2										NP_001722.1										NP_003794.3
NP_004965.1										NP_001963.1										NP_002478.1										NP_001725.1										NP_003808.2
NP_004975.2										NP_001966.1										NP_002478.1										NP_001730.1										NP_003817.1
NP_004982.2										NP_001980.1										NP_002517.1										NP_001745.2										NP_003839.2
NP_004995.1										NP_001990.2										NP_002532.2										NP_001771.1										NP_003878.1
NP_005036.2										NP_002006.2										NP_002535.3										NP_001784.2										NP_003893.2
NP_005061.3										NP_002016.2										NP_002559.2										NP_001801.1										NP_003897.2
NP_005105.1										NP_002067.1										NP_002567.3										NP_001933.2										NP_003961.3
NP_005111.2										NP_002078.1										NP_002569.1										NP_001934.2										NP_003975.1
NP_005122.2										NP_002083.4										NP_002596.1										NP_001940.1										NP_003986.2
NP_005179.2										NP_002085.3										NP_002608.1										NP_001944.1										NP_003997.2
NP_005236.2										NP_002105.3										NP_002625.1										NP_001963.1										NP_004027.2
NP_005290.2										NP_002151.2										NP_002732.3										NP_001964.2										NP_004073.2
NP_005311.1										NP_002156.2										NP_002739.1										NP_001990.2										NP_004110.2
NP_005313.1										NP_002173.1										NP_002772.3										NP_002006.2										NP_004168.1
NP_005326.3										NP_002196.4										NP_002774.2										NP_002007.1										NP_004178.2
NP_005383.3										NP_002198.2										NP_002775.3										NP_002010.2										NP_004188.2
NP_005436.1										NP_002200.2										NP_002776.3										NP_002029.3										NP_004230.2
NP_005444.4										NP_002204.2										NP_002787.2										NP_002069.2										NP_004259.3
NP_005467.1										NP_002222.1										NP_002813.3										NP_002085.3										NP_004265.3
NP_005474.2										NP_002254.2										NP_002831.2										NP_002100.2										NP_004280.5
NP_005496.4										NP_002262.4										NP_002852.1										NP_002105.3										NP_004295.2
NP_005514.1										NP_002282.2										NP_002876.2										NP_002132.3										NP_004298.1
NP_005515.1										NP_002283.3										NP_002886.2										NP_002151.2										NP_004347.1
NP_005520.4										NP_002289.2										NP_002949.2										NP_002159.2										NP_004360.2
NP_005535.1										NP_002305.1										NP_002950.3										NP_002171.2										NP_004361.3
NP_005550.2										NP_002310.2										NP_002996.2										NP_002175.2										NP_004371.2
NP_005556.1										NP_002323.2										NP_003050.2										NP_002194.2										NP_004384.5
NP_005565.2										NP_002325.2										NP_003061.3										NP_002200.2										NP_004417.2
NP_005595.2										NP_002328.1										NP_003062.2										NP_002201.2										NP_004422.2
NP_005654.4										NP_002334.2										NP_003090.2										NP_002212.3										NP_004468.1
NP_005667.2										NP_002363.2										NP_003092.4										NP_002214.2										NP_004473.2
NP_005677.2										NP_002364.5										NP_003098.1										NP_002215.2										NP_004514.2
NP_005751.2										NP_002381.2										NP_003153.2										NP_002226.1										NP_004516.2
NP_005757.1										NP_002382.1										NP_003168.2										NP_002237.1										NP_004557.1
NP_005778.1										NP_002388.2										NP_003176.2										NP_002256.2										NP_004566.2
NP_005798.3										NP_002420.1										NP_003184.1										NP_002266.3										NP_004621.2
NP_005804.1										NP_002437.2										NP_003189.3										NP_002282.2										NP_004629.3
NP_005817.1										NP_002438.2										NP_003293.2										NP_002290.2										NP_004637.1
NP_005824.2										NP_002445.2										NP_003298.2										NP_002345.2										NP_004644.2
NP_005867.3										NP_002448.5										NP_003309.2										NP_002356.2										NP_004645.2
NP_005870.2										NP_002449.2										NP_003322.3										NP_002364.5										NP_004647.1
NP_005871.1										NP_002473.2										NP_003325.2										NP_002408.3										NP_004655.1
NP_005872.2										NP_002495.2										NP_003326.2										NP_002410.1										NP_004680.2
NP_005875.1										NP_002532.2										NP_003354.2										NP_002417.2										NP_004695.1
NP_005883.3										NP_002548.3										NP_003385.2										NP_002437.2										NP_004697.2
NP_005894.3										NP_002556.1										NP_003399.1										NP_002448.5										NP_004717.2
NP_005899.3										NP_002557.2										NP_003401.2										NP_002449.2										NP_004718.1
NP_005908.1										NP_002559.2										NP_003402.2										NP_002463.2										NP_004732.2
NP_005951.1										NP_002596.1										NP_003403.2										NP_002469.2										NP_004737.2
NP_005952.2										NP_002608.1										NP_003407.1										NP_002471.1										NP_004749.2
NP_005991.1										NP_002648.1										NP_003420.2										NP_002472.2										NP_004783.2
NP_005992.1										NP_002650.1										NP_003449.2										NP_002473.2										NP_004790.2
NP_006000.2										NP_002651.2										NP_003461.2										NP_002507.1										NP_004806.3
NP_006006.3										NP_002688.3										NP_003473.3										NP_002552.2										NP_004821.2
NP_006008.1										NP_002739.1										NP_003481.3										NP_002558.1										NP_004822.2
NP_006035.2										NP_002742.3										NP_003491.1										NP_002607.2										NP_004840.1
NP_006038.2										NP_002772.3										NP_003500.1										NP_002618.1										NP_004854.1
NP_006050.3										NP_002774.2										NP_003501.1										NP_002648.1										NP_004917.2
NP_006073.2										NP_002775.3										NP_003502.1										NP_002680.2										NP_004937.1
NP_006086.1										NP_002776.3										NP_003503.1										NP_002692.2										NP_004973.1
NP_006120.1										NP_002787.2										NP_003504.2										NP_002717.3										NP_004981.2
NP_006130.1										NP_002810.1										NP_003505.1										NP_002721.1										NP_005002.3
NP_006145.2										NP_002831.2										NP_003507.1										NP_002723.2										NP_005027.2
NP_006148.2										NP_002876.2										NP_003508.1										NP_002739.1										NP_005043.1
NP_006197.1										NP_002885.1										NP_003557.3										NP_002761.1										NP_005057.1
NP_006208.1										NP_002902.2										NP_003605.1										NP_002813.3										NP_005059.2
NP_006227.1										NP_002950.3										NP_003629.2										NP_002834.3										NP_005061.3
NP_006258.3										NP_003008.1										NP_003642.3										NP_002837.1										NP_005090.3
NP_006272.2										NP_003036.1										NP_003645.1										NP_002842.2										NP_005104.4
NP_006280.3										NP_003050.2										NP_003696.2										NP_002849.1										NP_005106.2
NP_006363.4										NP_003052.2										NP_003710.1										NP_002869.3										NP_005134.1
NP_006380.1										NP_003061.3										NP_003711.1										NP_002876.2										NP_005150.1
NP_006411.2										NP_003062.2										NP_003728.1										NP_002920.1										NP_005171.4
NP_006412.2										NP_003090.2										NP_003732.2										NP_002922.2										NP_005210.3
NP_006428.2										NP_003105.2										NP_003740.2										NP_002929.1										NP_005233.4
NP_006466.2										NP_003152.1										NP_003772.1										NP_002932.1										NP_005236.2
NP_006470.1										NP_003176.2										NP_003787.2										NP_002949.2										NP_005237.2
NP_006531.1										NP_003195.1										NP_003793.2										NP_002951.1										NP_005242.1
NP_006564.1										NP_003293.2										NP_003829.4										NP_002959.2										NP_005260.1
NP_006578.2										NP_003298.2										NP_003870.4										NP_002962.1										NP_005309.1
NP_006589.2										NP_003309.2										NP_003881.2										NP_002996.2										NP_005327.1
NP_006653.2										NP_003313.3										NP_003896.1										NP_002997.2										NP_005328.2
NP_006666.1										NP_003322.3										NP_003910.1										NP_003019.2										NP_005338.1
NP_006682.2										NP_003354.2										NP_003941.2										NP_003042.3										NP_005372.2
NP_006692.1										NP_003371.2										NP_003950.1										NP_003044.1										NP_005375.2
NP_006727.2										NP_003385.2										NP_003951.3										NP_003052.2										NP_005376.2
NP_006758.2										NP_003390.4										NP_003963.1										NP_003074.1										NP_005383.3
NP_006781.1										NP_003391.1										NP_003989.2										NP_003077.2										NP_005392.2
NP_006787.2										NP_003394.1										NP_004050.3										NP_003079.1										NP_005405.2
NP_006799.1										NP_003399.1										NP_004073.2										NP_003089.1										NP_005415.1
NP_006836.2										NP_003401.2										NP_004095.4										NP_003097.1										NP_005435.1
NP_006842.2										NP_003402.2										NP_004099.2										NP_003099.1										NP_005436.1
NP_008816.3										NP_003407.1										NP_004102.1										NP_003110.1										NP_005481.2
NP_008822.2										NP_003420.2										NP_004103.1										NP_003119.2										NP_005484.2
NP_008832.2										NP_003449.2										NP_004108.1										NP_003122.1										NP_005545.1
NP_008841.2										NP_003460.2										NP_004112.2										NP_003128.3										NP_005546.2
NP_008842.1										NP_003461.2										NP_004127.2										NP_003176.2										NP_005553.2
NP_008846.2										NP_003473.3										NP_004131.4										NP_003184.1										NP_005556.1
NP_008870.2										NP_003481.3										NP_004136.2										NP_003226.4										NP_005558.1
NP_008871.3										NP_003491.1										NP_004177.3										NP_003234.2										NP_005564.1
NP_008879.3										NP_003556.2										NP_004183.2										NP_003265.3										NP_005575.1
NP_008882.2										NP_003600.2										NP_004199.1										NP_003283.2										NP_005583.1
NP_008917.3										NP_003609.2										NP_004208.2										NP_003309.2										NP_005602.3
NP_008919.3										NP_003629.2										NP_004210.1										NP_003373.2										NP_005615.2
NP_009053.1										NP_003642.3										NP_004216.2										NP_003394.1										NP_005624.2
NP_009087.1										NP_003645.1										NP_004224.1										NP_003399.1										NP_005629.1
NP_009088.1										NP_003649.2										NP_004243.1										NP_003449.2										NP_005635.1
NP_009098.3										NP_003655.3										NP_004251.4										NP_003450.2										NP_005643.2
NP_009101.2										NP_003701.1										NP_004258.2										NP_003473.3										NP_005723.2
NP_009115.3										NP_003703.1										NP_004266.2										NP_003585.3										NP_005730.2
NP_009122.2										NP_003710.1										NP_004269.1										NP_003601.1										NP_005742.4
NP_009173.1										NP_003728.1										NP_004275.4										NP_003605.1										NP_005752.1
NP_015564.5										NP_003732.2										NP_004361.3										NP_003610.2										NP_005757.1
NP_015566.1										NP_003734.3										NP_004362.2										NP_003613.4										NP_005791.3
NP_031361.2										NP_003764.3										NP_004467.1										NP_003629.2										NP_005798.3
NP_031368.1										NP_003770.1										NP_004472.1										NP_003645.1										NP_005802.1
NP_031397.1										NP_003772.1										NP_004498.1										NP_003684.2										NP_005805.1
NP_036204.2										NP_003793.2										NP_004512.1										NP_003709.3										NP_005821.2
NP_036224.1										NP_003800.1										NP_004513.1										NP_003728.1										NP_005822.1
NP_036245.1										NP_003821.1										NP_004527.2										NP_003729.3										NP_005853.2
NP_036255.2										NP_003829.4										NP_004538.2										NP_003738.2										NP_005868.1
NP_036275.1										NP_003850.1										NP_004548.3										NP_003748.1										NP_005914.1
NP_036287.1										NP_003870.4										NP_004570.2										NP_003772.1										NP_005952.2
NP_036298.2										NP_003872.1										NP_004598.1										NP_003812.1										NP_005964.3
NP_036374.1										NP_003873.1										NP_004629.3										NP_003839.2										NP_005974.2
NP_036417.1										NP_003874.2										NP_004637.1										NP_003933.1										NP_005989.3
NP_036442.3										NP_003882.1										NP_004648.1										NP_003950.1										NP_006017.1
NP_036458.2										NP_003887.3										NP_004663.3										NP_003956.2										NP_006021.2
NP_036473.2										NP_003889.1										NP_004713.2										NP_004099.2										NP_006031.2
NP_036613.2										NP_003897.2										NP_004718.1										NP_004110.2										NP_006034.1
NP_037363.1										NP_003904.3										NP_004749.2										NP_004112.2										NP_006036.1
NP_037368.1										NP_003943.2										NP_004752.1										NP_004129.2										NP_006052.2
NP_037384.1										NP_003950.1										NP_004760.1										NP_004131.4										NP_006064.2
NP_037396.3										NP_003986.2										NP_004761.2										NP_004165.2										NP_006086.1
NP_037487.2										NP_003989.2										NP_004765.2										NP_004167.3										NP_006088.2
NP_037499.2										NP_004073.2										NP_004766.2										NP_004175.2										NP_006157.1
NP_037535.2										NP_004089.1										NP_004773.1										NP_004183.2										NP_006195.3
NP_054727.1										NP_004091.3										NP_004786.2										NP_004196.4										NP_006222.2
NP_054742.2										NP_004099.2										NP_004821.2										NP_004203.2										NP_006228.3
NP_054745.1										NP_004102.1										NP_004829.3										NP_004223.2										NP_006238.1
NP_054765.1										NP_004103.1										NP_004865.1										NP_004224.1										NP_006243.2
NP_054777.2										NP_004108.1										NP_004891.5										NP_004247.2										NP_006256.1
NP_054790.2										NP_004112.2										NP_004915.2										NP_004295.2										NP_006276.2
NP_054891.2										NP_004131.4										NP_004937.1										NP_004303.2										NP_006301.3
NP_055085.1										NP_004131.4										NP_004949.1										NP_004341.1										NP_006303.4
NP_055178.3										NP_004177.3										NP_004953.1										NP_004360.2										NP_006353.2
NP_055185.2										NP_004183.2										NP_004966.1										NP_004371.2										NP_006378.3
NP_055209.2										NP_004216.2										NP_004975.2										NP_004376.2										NP_006392.1
NP_055240.2										NP_004243.1										NP_005031.1										NP_004377.2										NP_006408.3
NP_055244.3										NP_004251.4										NP_005060.1										NP_004422.2										NP_006423.1
NP_055250.2										NP_004254.2										NP_005063.1										NP_004432.1										NP_006428.2
NP_055285.1										NP_004256.1										NP_005067.1										NP_004448.2										NP_006430.1
NP_055315.2										NP_004258.2										NP_005073.2										NP_004454.2										NP_006436.3
NP_055336.1										NP_004266.2										NP_005076.3										NP_004463.1										NP_006444.2
NP_055365.2										NP_004297.2										NP_005111.2										NP_004464.2										NP_006448.5
NP_055370.1										NP_004332.2										NP_005112.2										NP_004513.1										NP_006497.2
NP_055380.2										NP_004361.3										NP_005115.2										NP_004518.1										NP_006500.2
NP_055400.1										NP_004362.2										NP_005121.1										NP_004529.2										NP_006501.1
NP_055401.1										NP_004377.2										NP_005139.1										NP_004545.2										NP_006505.4
NP_055402.2										NP_004399.2										NP_005223.4										NP_004548.3										NP_006527.1
NP_055403.2										NP_004406.2										NP_005236.2										NP_004551.2										NP_006603.2
NP_055432.2										NP_004407.2										NP_005300.1										NP_004570.2										NP_006605.2
NP_055434.2										NP_004417.2										NP_005307.1										NP_004575.1										NP_006609.3
NP_055448.1										NP_004429.1										NP_005376.2										NP_004590.2										NP_006635.2
NP_055462.2										NP_004435.3										NP_005382.1										NP_004598.1										NP_006639.3
NP_055464.1										NP_004447.2										NP_005389.1										NP_004622.2										NP_006650.1
NP_055517.3										NP_004473.2										NP_005424.1										NP_004629.3										NP_006704.3
NP_055527.1										NP_004494.1										NP_005426.2										NP_004637.1										NP_006720.1
NP_055542.1										NP_004495.2										NP_005427.2										NP_004645.2										NP_006725.3
NP_055615.8										NP_004498.1										NP_005434.4										NP_004658.3										NP_006728.2
NP_055662.3										NP_004512.1										NP_005440.1										NP_004686.1										NP_006738.3
NP_055687.1										NP_004513.1										NP_005458.1										NP_004717.2										NP_006744.2
NP_055689.1										NP_004516.2										NP_005465.2										NP_004718.1										NP_006755.5
NP_055692.3										NP_004526.1										NP_005504.2										NP_004735.2										NP_006766.1
NP_055698.2										NP_004538.2										NP_005551.3										NP_004738.3										NP_006775.1
NP_055701.1										NP_004569.2										NP_005558.1										NP_004749.2										NP_006781.1
NP_055726.4										NP_004583.2										NP_005567.2										NP_004765.2										NP_006782.1
NP_055745.1										NP_004600.3										NP_005580.1										NP_004789.1										NP_006795.3
NP_055758.1										NP_004622.2										NP_005677.2										NP_004810.2										NP_006822.1
NP_055767.3										NP_004648.1										NP_005679.2										NP_004812.1										NP_008824.2
NP_055797.2										NP_004712.1										NP_005698.1										NP_004817.2										NP_008835.5
NP_055814.1										NP_004718.1										NP_005716.2										NP_004827.4										NP_008838.2
NP_055829.2										NP_004738.3										NP_005771.1										NP_004842.1										NP_008839.2
NP_055841.2										NP_004749.2										NP_005791.3										NP_004843.2										NP_008840.1
NP_055842.2										NP_004760.1										NP_005853.2										NP_004851.2										NP_008870.2
NP_055845.1										NP_004765.2										NP_005867.3										NP_004865.1										NP_008882.2
NP_055855.2										NP_004766.2										NP_005898.2										NP_004874.1										NP_008914.1
NP_055873.1										NP_004783.2										NP_005899.3										NP_004891.5										NP_008921.1
NP_055874.2										NP_004791.1										NP_005913.3										NP_004953.1										NP_008930.2
NP_055888.1										NP_004819.2										NP_005917.2										NP_004965.1										NP_008936.2
NP_055895.1										NP_004821.2										NP_005928.2										NP_004981.2										NP_008954.2
NP_055917.1										NP_004875.2										NP_005947.3										NP_005003.2										NP_008981.4
NP_055919.2										NP_004891.5										NP_005951.1										NP_005026.3										NP_009017.1
NP_055927.2										NP_004901.2										NP_005977.2										NP_005051.2										NP_009049.2
NP_055951.2										NP_004908.4										NP_005988.1										NP_005063.1										NP_009055.2
NP_055966.2										NP_004937.1										NP_006010.2										NP_005086.2										NP_009109.3
NP_055977.3										NP_004949.1										NP_006022.3										NP_005111.2										NP_009110.2
NP_056002.2										NP_004974.2										NP_006038.2										NP_005112.2										NP_009117.2
NP_056017.4										NP_004975.2										NP_006049.3										NP_005115.2										NP_009121.1
NP_056018.2										NP_005023.2										NP_006104.4										NP_005148.2										NP_009126.2
NP_056020.2										NP_005031.1										NP_006128.1										NP_005215.1										NP_009168.4
NP_056021.1										NP_005052.1										NP_006195.3										NP_005217.2										NP_009200.2
NP_056041.1										NP_005063.1										NP_006210.1										NP_005233.4										NP_009224.2
NP_056085.1										NP_005064.1										NP_006222.2										NP_005236.2										NP_009225.1
NP_056087.2										NP_005067.1										NP_006226.2										NP_005246.2										NP_031361.2
NP_056106.1										NP_005073.2										NP_006252.4										NP_005248.2										NP_031370.2
NP_056112.1										NP_005079.2										NP_006280.3										NP_005301.2										NP_031372.2
NP_056121.2										NP_005086.2										NP_006283.1										NP_005306.1										NP_031373.2
NP_056123.2										NP_005110.2										NP_006284.2										NP_005325.2										NP_031375.3
NP_056142.2										NP_005111.2										NP_006301.3										NP_005329.3										NP_031394.2
NP_056145.5										NP_005112.2										NP_006302.2										NP_005348.2										NP_031397.1
NP_056161.2										NP_005115.2										NP_006303.4										NP_005424.1										NP_036228.1
NP_056182.2										NP_005121.1										NP_006353.2										NP_005435.1										NP_036231.1
NP_056210.1										NP_005129.2										NP_006394.1										NP_005436.1										NP_036271.1
NP_056227.2										NP_005139.1										NP_006438.1										NP_005440.1										NP_036275.1
NP_056234.2										NP_005178.4										NP_006442.2										NP_005451.2										NP_036288.2
NP_056240.2										NP_005179.2										NP_006446.1										NP_005453.2										NP_036340.1
NP_056280.2										NP_005180.1										NP_006456.1										NP_005465.2										NP_036345.2
NP_056315.1										NP_005217.2										NP_006462.1										NP_005467.1										NP_036348.2
NP_056327.4										NP_005236.2										NP_006506.3										NP_005486.1										NP_036364.2
NP_056355.2										NP_005236.2										NP_006527.1										NP_005493.2										NP_036387.2
NP_056372.1										NP_005266.2										NP_006531.1										NP_005514.1										NP_036417.1
NP_056385.1										NP_005293.1										NP_006532.2										NP_005526.1										NP_036424.2
NP_056446.4										NP_005300.1										NP_006589.2										NP_005535.1										NP_036425.1
NP_056465.2										NP_005305.1										NP_006603.2										NP_005547.3										NP_036427.1
NP_056477.1										NP_005307.1										NP_006639.3										NP_005551.3										NP_036433.2
NP_056494.1										NP_005329.3										NP_006653.2										NP_005557.1										NP_036437.1
NP_056506.3										NP_005348.2										NP_006676.1										NP_005561.1										NP_036446.3
NP_056986.2										NP_005357.2										NP_006689.1										NP_005567.2										NP_036513.2
NP_056989.2										NP_005364.1										NP_006700.3										NP_005572.2										NP_036525.1
NP_056998.4										NP_005376.2										NP_006703.1										NP_005584.2										NP_036531.1
NP_057088.2										NP_005382.1										NP_006706.2										NP_005624.2										NP_036556.2
NP_057122.2										NP_005383.3										NP_006727.2										NP_005753.1										NP_036558.3
NP_057212.1										NP_005384.2										NP_006738.3										NP_005768.1										NP_036565.2
NP_057217.2										NP_005397.1										NP_006761.1										NP_005798.3										NP_036586.3
NP_057232.2										NP_005434.4										NP_006779.1										NP_005838.3										NP_037382.2
NP_057308.1										NP_005440.1										NP_006800.2										NP_005911.1										NP_037397.2
NP_057342.2										NP_005474.2										NP_006810.1										NP_005928.2										NP_037479.1
NP_057346.1										NP_005550.2										NP_006840.2										NP_005946.2										NP_037487.2
NP_057358.2										NP_005551.3										NP_006863.2										NP_005952.2										NP_037499.2
NP_057373.1										NP_005556.1										NP_006866.2										NP_005957.2										NP_038286.2
NP_057404.2										NP_005558.1										NP_008816.3										NP_005972.1										NP_038464.1
NP_057417.3										NP_005559.2										NP_008827.2										NP_005977.2										NP_038467.2
NP_057494.3										NP_005567.2										NP_008835.5										NP_005987.3										NP_039258.1
NP_057524.3										NP_005572.2										NP_008914.1										NP_006015.4										NP_039269.2
NP_057570.2										NP_005677.2										NP_008930.2										NP_006023.1										NP_054733.2
NP_057608.2										NP_005692.1										NP_008950.1										NP_006032.1										NP_054749.2
NP_057613.4										NP_005769.1										NP_008983.2										NP_006038.2										NP_054760.4
NP_057615.3										NP_005771.1										NP_009015.1										NP_006104.4										NP_054790.2
NP_057645.1										NP_005830.2										NP_009041.2										NP_006112.3										NP_054828.2
NP_057652.1										NP_005853.2										NP_009055.2										NP_006163.1										NP_054878.5
NP_057710.3										NP_005867.3										NP_009078.1										NP_006172.1										NP_055033.2
NP_057726.4										NP_005868.1										NP_009079.2										NP_006232.1										NP_055058.2
NP_057953.1										NP_005876.2										NP_009087.1										NP_006247.1										NP_055066.1
NP_058626.1										NP_005913.3										NP_009088.1										NP_006256.1										NP_055071.2
NP_059106.2										NP_005915.2										NP_009094.3										NP_006257.1										NP_055093.2
NP_059119.2										NP_005928.2										NP_009109.3										NP_006274.2										NP_055098.1
NP_059135.2										NP_005951.1										NP_009117.2										NP_006289.2										NP_055118.1
NP_059982.2										NP_005968.1										NP_009126.2										NP_006296.1										NP_055125.2
NP_060021.1										NP_005981.3										NP_009143.1										NP_006302.2										NP_055129.2
NP_060023.1										NP_005984.3										NP_009172.2										NP_006303.4										NP_055144.3
NP_060040.1										NP_005988.1										NP_009178.3										NP_006319.1										NP_055178.3
NP_060045.4										NP_006010.2										NP_009185.2										NP_006346.1										NP_055192.1
NP_060046.1										NP_006022.3										NP_009202.1										NP_006361.1										NP_055200.1
NP_060064.2										NP_006099.2										NP_009215.1										NP_006377.2										NP_055213.2
NP_060065.2										NP_006104.4										NP_009217.3										NP_006394.1										NP_055270.1
NP_060104.2										NP_006128.1										NP_031368.1										NP_006431.2										NP_055317.1
NP_060119.3										NP_006152.2										NP_031399.2										NP_006436.3										NP_055327.1
NP_060131.2										NP_006172.1										NP_036252.1										NP_006440.2										NP_055335.2
NP_060158.2										NP_006201.1										NP_036273.1										NP_006456.1										NP_055421.1
NP_060163.2										NP_006222.2										NP_036308.1										NP_006483.2										NP_055429.2
NP_060164.3										NP_006253.2										NP_036315.1										NP_006486.3										NP_055431.1
NP_060169.2										NP_006268.2										NP_036336.2										NP_006500.2										NP_055436.2
NP_060217.1										NP_006280.3										NP_036347.1										NP_006506.3										NP_055439.1
NP_060222.2										NP_006284.2										NP_036367.2										NP_006508.2										NP_055462.2
NP_060224.3										NP_006302.2										NP_036375.1										NP_006527.1										NP_055480.1
NP_060225.4										NP_006333.1										NP_036433.2										NP_006589.2										NP_055481.1
NP_060241.2										NP_006353.2										NP_036451.4										NP_006609.3										NP_055494.2
NP_060267.2										NP_006371.2										NP_036462.2										NP_006653.2										NP_055504.2
NP_060292.3										NP_006394.1										NP_036548.1										NP_006725.3										NP_055512.1
NP_060310.1										NP_006396.2										NP_036556.2										NP_006741.1										NP_055527.1
NP_060335.2										NP_006415.3										NP_036565.2										NP_006757.2										NP_055542.1
NP_060367.1										NP_006438.1										NP_036613.2										NP_006770.1										NP_055550.1
NP_060413.2										NP_006603.2										NP_037373.2										NP_006810.1										NP_055566.3
NP_060445.3										NP_006639.3										NP_037395.2										NP_006835.2										NP_055573.3
NP_060452.3										NP_006642.1										NP_037423.2										NP_006840.2										NP_055592.2
NP_060533.2										NP_006649.2										NP_037450.2										NP_006847.1										NP_055596.3
NP_060534.1										NP_006653.2										NP_037455.2										NP_006863.2										NP_055598.1
NP_060545.3										NP_006689.1										NP_037511.2										NP_008816.3										NP_055626.3
NP_060552.4										NP_006703.1										NP_037533.2										NP_008828.1										NP_055637.2
NP_060561.3										NP_006706.2										NP_038466.2										NP_008835.5										NP_055640.2
NP_060587.8										NP_006779.1										NP_038476.2										NP_008844.1										NP_055649.4
NP_060591.3										NP_006800.2										NP_054721.1										NP_008877.2										NP_055653.2
NP_060597.4										NP_006840.2										NP_054756.2										NP_008919.3										NP_055662.3
NP_060606.3										NP_006848.1										NP_054762.2										NP_008950.1										NP_055681.1
NP_060621.3										NP_006864.2										NP_054884.1										NP_008968.4										NP_055688.1
NP_060639.4										NP_008816.3										NP_055055.1										NP_008969.2										NP_055689.1
NP_060661.3										NP_008835.5										NP_055066.1										NP_008974.5										NP_055690.1
NP_060685.2										NP_008870.2										NP_055087.2										NP_008977.1										NP_055728.1
NP_060719.4										NP_008872.1										NP_055090.1										NP_009043.1										NP_055754.3
NP_060729.2										NP_008877.2										NP_055098.1										NP_009045.2										NP_055762.3
NP_060738.2										NP_008878.3										NP_055099.1										NP_009046.2										NP_055778.2
NP_060753.1										NP_008949.4										NP_055130.1										NP_009049.2										NP_055790.1
NP_060762.3										NP_008971.2										NP_055152.1										NP_009077.2										NP_055804.2
NP_060802.1										NP_008983.2										NP_055162.1										NP_009078.1										NP_055811.2
NP_060814.4										NP_009041.2										NP_055166.1										NP_009109.3										NP_055816.2
NP_060816.1										NP_009041.2										NP_055175.2										NP_009117.2										NP_055829.2
NP_060827.2										NP_009043.1										NP_055215.2										NP_009121.1										NP_055833.2
NP_060842.3										NP_009049.2										NP_055220.1										NP_009125.1										NP_055847.1
NP_060862.3										NP_009055.2										NP_055247.4										NP_009131.2										NP_055858.2
NP_060866.2										NP_009078.1										NP_055254.2										NP_009171.1										NP_055861.3
NP_060876.5										NP_009087.1										NP_055271.2										NP_009190.2										NP_055869.1
NP_060903.2										NP_009088.1										NP_055306.1										NP_009215.1										NP_055872.4
NP_060921.3										NP_009094.3										NP_055309.2										NP_009217.3										NP_055880.2
NP_060947.1										NP_009126.2										NP_055312.2										NP_015561.1										NP_055891.1
NP_061109.1										NP_009143.1										NP_055387.2										NP_031361.2										NP_055919.2
NP_061111.1										NP_009168.4										NP_055388.2										NP_031368.1										NP_055927.2
NP_061166.1										NP_009178.3										NP_055396.1										NP_031389.3										NP_055928.3
NP_061172.1										NP_009217.3										NP_055409.1										NP_031399.2										NP_055932.2
NP_061198.2										NP_031368.1										NP_055418.2										NP_033665.1										NP_055947.1
NP_061331.2										NP_031370.2										NP_055456.2										NP_036218.1										NP_055953.3
NP_061496.2										NP_031376.3										NP_055463.1										NP_036245.1										NP_055959.2
NP_061722.1										NP_031384.1										NP_055483.2										NP_036252.1										NP_055962.2
NP_061743.1										NP_031399.2										NP_055490.4										NP_036273.1										NP_055983.1
NP_061816.1										NP_036211.2										NP_055494.2										NP_036298.2										NP_055990.1
NP_061859.4										NP_036218.1										NP_055502.1										NP_036308.1										NP_055992.1
NP_061866.1										NP_036250.2										NP_055504.2										NP_036345.2										NP_056016.1
NP_061867.1										NP_036273.1										NP_055523.1										NP_036347.1										NP_056019.1
NP_061886.2										NP_036286.2										NP_055524.3										NP_036364.2										NP_056020.2
NP_061903.2										NP_036289.3										NP_055527.1										NP_036367.2										NP_056036.1
NP_061907.2										NP_036308.1										NP_055529.2										NP_036389.2										NP_056053.1
NP_061918.3										NP_036329.3										NP_055601.2										NP_036391.1										NP_056066.2
NP_061943.2										NP_036330.1										NP_055613.1										NP_036411.1										NP_056069.2
NP_062536.2										NP_036336.2										NP_055619.2										NP_036412.1										NP_056076.1
NP_062540.2										NP_036339.1										NP_055625.4										NP_036416.1										NP_056106.1
NP_062817.2										NP_036413.1										NP_055634.3										NP_036423.4										NP_056109.1
NP_064447.1										NP_036423.4										NP_055640.2										NP_036424.2										NP_056114.1
NP_064455.1										NP_036424.2										NP_055654.3										NP_036427.1										NP_056121.2
NP_064501.2										NP_036427.1										NP_055661.3										NP_036433.2										NP_056131.2
NP_064506.3										NP_036442.3										NP_055665.1										NP_036456.1										NP_056173.1
NP_064520.2										NP_036451.4										NP_055668.2										NP_036462.2										NP_056193.2
NP_064529.4										NP_036495.1										NP_055680.3										NP_037373.2										NP_056234.2
NP_064536.2										NP_036548.1										NP_055682.1										NP_037393.1										NP_056262.3
NP_064555.2										NP_036556.2										NP_055692.3										NP_037428.3										NP_056276.1
NP_064563.1										NP_036563.1										NP_055731.2										NP_037441.2										NP_056277.2
NP_064612.2										NP_036613.2										NP_055736.2										NP_037450.2										NP_056280.2
NP_064630.2										NP_037381.2										NP_055767.3										NP_037455.2										NP_056281.1
NP_064716.2										NP_037450.2										NP_055768.3										NP_037497.1										NP_056297.1
NP_065070.1										NP_037469.2										NP_055791.1										NP_037511.2										NP_056327.4
NP_065083.3										NP_037480.1										NP_055806.2										NP_037524.1										NP_056374.2
NP_065109.1										NP_037496.4										NP_055809.2										NP_037529.3										NP_056384.2
NP_065138.2										NP_037511.2										NP_055816.2										NP_037533.2										NP_056391.1
NP_065174.1										NP_037533.2										NP_055845.1										NP_037541.1										NP_056392.2
NP_065190.2										NP_038460.4										NP_055855.2										NP_038472.2										NP_056410.3
NP_065194.3										NP_038476.2										NP_055861.3										NP_038479.1										NP_056444.3
NP_065207.2										NP_054706.1										NP_055872.4										NP_054722.2										NP_056471.1
NP_065393.1										NP_054721.1										NP_055877.3										NP_054764.2										NP_056504.3
NP_065684.1										NP_054756.2										NP_055888.1										NP_054789.2										NP_056541.2
NP_065700.1										NP_054884.1										NP_055893.4										NP_054790.2										NP_056671.2
NP_065731.3										NP_054894.1										NP_055915.2										NP_054825.2										NP_056982.1
NP_065746.3										NP_055031.2										NP_055916.1										NP_054859.2										NP_056990.3
NP_065755.1										NP_055055.1										NP_055927.2										NP_054868.3										NP_056993.2
NP_065760.1										NP_055064.1										NP_055946.1										NP_055028.3										NP_057018.1
NP_065768.2										NP_055066.1										NP_055951.2										NP_055039.1										NP_057051.4
NP_065816.2										NP_055071.2										NP_055975.1										NP_055043.2										NP_057081.3
NP_065830.2										NP_055087.2										NP_055979.2										NP_055078.1										NP_057108.2
NP_065831.1										NP_055090.1										NP_055983.1										NP_055086.1										NP_057162.4
NP_065843.4										NP_055098.1										NP_055990.1										NP_055087.2										NP_057190.2
NP_065871.3										NP_055107.3										NP_056016.1										NP_055090.1										NP_057206.2
NP_065875.3										NP_055162.1										NP_056018.2										NP_055105.2										NP_057231.1
NP_065907.2										NP_055166.1										NP_056021.1										NP_055130.1										NP_057251.2
NP_065928.2										NP_055238.1										NP_056023.3										NP_055152.1										NP_057274.1
NP_065944.3										NP_055247.4										NP_056040.2										NP_055160.2										NP_057276.2
NP_065948.1										NP_055254.2										NP_056061.1										NP_055175.2										NP_057297.2
NP_065962.1										NP_055288.1										NP_056069.2										NP_055176.1										NP_057301.1
NP_065973.2										NP_055306.1										NP_056082.2										NP_055178.3										NP_057302.1
NP_065974.1										NP_055309.2										NP_056085.1										NP_055185.2										NP_057321.2
NP_065979.1										NP_055310.1										NP_056089.1										NP_055238.1										NP_057326.2
NP_065983.1										NP_055312.2										NP_056125.3										NP_055254.2										NP_057336.3
NP_066267.2										NP_055388.2										NP_056128.1										NP_055257.2										NP_057353.1
NP_066283.1										NP_055409.1										NP_056161.2										NP_055309.2										NP_057382.2
NP_066301.1										NP_055418.2										NP_056168.1										NP_055312.2										NP_057413.2
NP_066303.2										NP_055423.1										NP_056173.1										NP_055331.1										NP_057417.3
NP_066361.1										NP_055451.1										NP_056175.3										NP_055383.1										NP_057425.3
NP_066576.1										NP_055452.3										NP_056193.2										NP_055413.2										NP_057427.3
NP_066938.2										NP_055456.2										NP_056197.3										NP_055418.2										NP_057439.2
NP_066972.1										NP_055481.1										NP_056207.3										NP_055426.1										NP_057455.1
NP_067008.3										NP_055490.4										NP_056209.2										NP_055445.2										NP_057508.2
NP_067015.2										NP_055502.1										NP_056216.2										NP_055453.2										NP_057547.5
NP_067051.2										NP_055504.2										NP_056219.3										NP_055455.3										NP_057605.3
NP_067062.1										NP_055515.1										NP_056240.2										NP_055456.2										NP_057613.4
NP_068585.1										NP_055524.3										NP_056251.2										NP_055483.2										NP_057665.2
NP_068603.4										NP_055542.1										NP_056280.2										NP_055488.1										NP_058544.3
NP_068743.3										NP_055549.1										NP_056287.1										NP_055490.4										NP_058642.1
NP_068756.2										NP_055552.1										NP_056288.2										NP_055494.2										NP_059112.1
NP_068767.3										NP_055554.1										NP_056327.4										NP_055495.2										NP_059119.2
NP_068775.1										NP_055558.2										NP_056330.3										NP_055504.2										NP_059140.1
NP_068810.3										NP_055574.3										NP_056355.2										NP_055509.2										NP_059986.1
NP_071412.2										NP_055601.2										NP_056372.1										NP_055523.1										NP_060021.1
NP_071423.4										NP_055613.1										NP_056399.1										NP_055524.3										NP_060045.4
NP_071505.2										NP_055625.4										NP_056436.2										NP_055527.1										NP_060054.4
NP_071736.1										NP_055632.2										NP_056470.1										NP_055529.2										NP_060101.3
NP_071750.1										NP_055661.3										NP_056482.2										NP_055532.1										NP_060115.3
NP_071765.2										NP_055665.1										NP_056487.1										NP_055544.1										NP_060132.3
NP_071899.1										NP_055668.2										NP_056504.3										NP_055553.3										NP_060134.2
NP_071900.2										NP_055682.1										NP_056506.3										NP_055558.2										NP_060142.3
NP_071910.3										NP_055702.1										NP_056540.3										NP_055565.3										NP_060151.2
NP_073567.1										NP_055724.1										NP_056975.1										NP_055570.1										NP_060166.2
NP_073572.2										NP_055731.2										NP_056982.1										NP_055586.1										NP_060167.2
NP_073590.2										NP_055767.3										NP_056984.1										NP_055601.2										NP_060179.2
NP_073605.4										NP_055768.3										NP_056993.2										NP_055615.8										NP_060196.1
NP_073728.1										NP_055791.1										NP_056997.1										NP_055616.3										NP_060208.2
NP_073739.3										NP_055796.2										NP_057021.2										NP_055621.2										NP_060216.2
NP_073740.2										NP_055806.2										NP_057023.2										NP_055624.2										NP_060222.2
NP_075047.1										NP_055809.2										NP_057026.3										NP_055625.4										NP_060242.2
NP_075563.3										NP_055816.2										NP_057036.2										NP_055628.1										NP_060286.1
NP_076933.3										NP_055845.1										NP_057060.2										NP_055662.3										NP_060334.2
NP_076977.3										NP_055855.2										NP_057167.2										NP_055665.1										NP_060350.1
NP_077021.1										NP_055860.1										NP_057184.1										NP_055682.1										NP_060365.8
NP_077024.2										NP_055861.3										NP_057218.1										NP_055686.4										NP_060381.2
NP_077816.1										NP_055872.4										NP_057274.1										NP_055692.3										NP_060404.4
NP_078795.2										NP_055877.3										NP_057285.3										NP_055716.1										NP_060427.2
NP_078836.1										NP_055888.1										NP_057305.1										NP_055719.1										NP_060478.3
NP_078860.2										NP_055893.4										NP_057313.2										NP_055722.2										NP_060485.4
NP_078873.2										NP_055895.1										NP_057330.2										NP_055764.2										NP_060487.2
NP_078928.3										NP_055927.2										NP_057336.3										NP_055768.3										NP_060496.2
NP_078948.3										NP_055932.2										NP_057347.2										NP_055771.4										NP_060529.4
NP_078951.2										NP_055951.2										NP_057417.3										NP_055789.1										NP_060542.4
NP_078970.3										NP_055975.1										NP_057419.5										NP_055793.1										NP_060585.2
NP_078988.3										NP_055979.2										NP_057421.1										NP_055804.2										NP_060598.3
NP_079016.2										NP_055992.1										NP_057441.1										NP_055806.2										NP_060606.3
NP_079032.2										NP_056016.1										NP_057452.1										NP_055833.2										NP_060610.2
NP_079076.3										NP_056021.1										NP_057520.2										NP_055845.1										NP_060634.2
NP_079113.2										NP_056023.3										NP_057620.3										NP_055857.1										NP_060639.4
NP_079119.3										NP_056040.2										NP_057632.2										NP_055861.3										NP_060647.2
NP_079146.2										NP_056061.1										NP_057645.1										NP_055862.1										NP_060649.3
NP_079334.3										NP_056068.1										NP_057646.1										NP_055875.1										NP_060667.2
NP_079335.2										NP_056069.2										NP_057683.1										NP_055877.3										NP_060711.2
NP_079375.3										NP_056082.2										NP_057686.2										NP_055887.3										NP_060720.2
NP_079413.3										NP_056085.1										NP_057693.4										NP_055888.1										NP_060730.2
NP_079452.3										NP_056086.2										NP_057726.4										NP_055893.4										NP_060738.2
NP_079463.2										NP_056089.1										NP_057731.1										NP_055901.2										NP_060743.2
NP_085050.2										NP_056125.3										NP_057941.1										NP_055907.3										NP_060749.2
NP_110429.1										NP_056153.2										NP_059122.2										NP_055916.1										NP_060758.2
NP_110445.1										NP_056168.1										NP_059509.1										NP_055921.2										NP_060791.3
NP_112186.3										NP_056173.1										NP_059984.3										NP_055927.2										NP_060828.2
NP_112195.2										NP_056201.2										NP_060012.3										NP_055929.1										NP_060832.1
NP_112224.1										NP_056207.3										NP_060016.3										NP_055951.2										NP_060842.3
NP_112571.2										NP_056209.2										NP_060045.4										NP_055959.2										NP_060862.3
NP_112581.1										NP_056251.2										NP_060054.4										NP_055983.1										NP_060884.1
NP_113584.3										NP_056258.1										NP_060080.6										NP_055990.1										NP_060898.2
NP_113597.2										NP_056280.2										NP_060092.2										NP_056017.4										NP_060916.1
NP_113676.2										NP_056281.1										NP_060093.3										NP_056018.2										NP_060941.2
NP_114115.2										NP_056288.2										NP_060124.2										NP_056021.1										NP_060952.2
NP_114127.3										NP_056289.2										NP_060137.2										NP_056023.3										NP_060959.2
NP_114141.2										NP_056312.2										NP_060193.2										NP_056045.2										NP_061027.2
NP_114143.1										NP_056325.2										NP_060197.4										NP_056050.1										NP_061063.2
NP_114407.3										NP_056327.4										NP_060198.3										NP_056069.2										NP_061139.2
NP_115484.2										NP_056355.2										NP_060208.2										NP_056110.2										NP_061178.1
NP_115548.1										NP_056374.2										NP_060222.2										NP_056136.2										NP_061193.2
NP_115593.3										NP_056384.2										NP_060238.3										NP_056140.1										NP_061720.2
NP_115598.2										NP_056410.3										NP_060242.2										NP_056145.5										NP_061742.1
NP_115619.4										NP_056470.1										NP_060243.2										NP_056153.2										NP_061747.2
NP_115702.1										NP_056480.1										NP_060272.3										NP_056163.1										NP_061750.1
NP_115720.2										NP_056504.3										NP_060273.1										NP_056168.1										NP_061757.1
NP_115756.2										NP_056506.3										NP_060275.2										NP_056173.1										NP_061819.2
NP_115761.2										NP_056520.2										NP_060324.1										NP_056175.3										NP_061830.3
NP_115826.3										NP_056949.4										NP_060329.2										NP_056189.1										NP_061849.2
NP_115946.2										NP_056975.1										NP_060334.2										NP_056193.2										NP_061852.3
NP_115967.2										NP_056981.2										NP_060345.2										NP_056208.2										NP_061887.2
NP_115983.3										NP_056997.1										NP_060371.2										NP_056224.3										NP_061918.3
NP_115985.2										NP_057021.2										NP_060376.2										NP_056227.2										NP_061928.4
NP_115997.5										NP_057026.3										NP_060434.2										NP_056251.2										NP_061961.2
NP_116016.1										NP_057079.2										NP_060436.4										NP_056281.1										NP_061971.3
NP_116021.2										NP_057139.1										NP_060440.2										NP_056288.2										NP_062817.2
NP_116093.1										NP_057178.2										NP_060495.2										NP_056295.1										NP_064450.3
NP_116164.2										NP_057184.1										NP_060505.2										NP_056325.2										NP_064504.2
NP_116166.9										NP_057218.1										NP_060521.4										NP_056327.4										NP_064536.2
NP_116214.2										NP_057274.1										NP_060528.3										NP_056347.1										NP_064544.2
NP_116249.2										NP_057278.2										NP_060533.2										NP_056349.1										NP_064576.1
NP_116287.3										NP_057287.2										NP_060559.2										NP_056365.1										NP_064583.2
NP_116584.2										NP_057308.1										NP_060570.2										NP_056372.1										NP_065090.1
NP_149015.2										NP_057323.3										NP_060587.8										NP_056374.2										NP_065120.2
NP_149042.2										NP_057336.3										NP_060591.3										NP_056417.2										NP_065134.1
NP_149052.1										NP_057347.2										NP_060592.2										NP_056445.3										NP_065169.1
NP_149105.3										NP_057376.2										NP_060631.2										NP_056470.1										NP_065393.1
NP_149107.4										NP_057392.1										NP_060647.2										NP_056471.1										NP_065396.1
NP_149116.2										NP_057417.3										NP_060666.1										NP_056482.2										NP_065690.2
NP_150092.2										NP_057427.3										NP_060685.2										NP_056483.3										NP_065692.2
NP_203752.2										NP_057441.1										NP_060703.3										NP_056505.2										NP_065701.2
NP_258260.1										NP_057452.1										NP_060707.2										NP_056506.3										NP_065705.3
NP_378667.1										NP_057520.2										NP_060725.1										NP_056510.2										NP_065714.1
NP_443086.1										NP_057529.1										NP_060729.2										NP_056932.2										NP_065717.1
NP_443134.3										NP_057616.2										NP_060807.2										NP_056975.1										NP_065762.1
NP_443134.3										NP_057632.2										NP_060813.2										NP_056979.1										NP_065801.1
NP_443149.2										NP_057646.1										NP_060822.2										NP_056982.1										NP_065804.2
NP_443171.2										NP_057686.2										NP_060825.2										NP_056990.3										NP_065810.2
NP_444292.1										NP_057726.4										NP_060834.2										NP_056992.4										NP_065815.1
NP_444506.2										NP_057731.1										NP_060863.3										NP_056993.2										NP_065816.2
NP_477518.2										NP_059107.1										NP_060876.5										NP_056997.1										NP_065822.2
NP_477520.2										NP_059122.2										NP_060893.2										NP_056998.4										NP_065824.2
NP_478059.1										NP_059138.1										NP_060898.2										NP_057023.2										NP_065827.1
NP_510966.1										NP_059509.1										NP_060918.2										NP_057043.1										NP_065831.1
NP_525125.2										NP_059984.3										NP_060944.3										NP_057154.2										NP_065853.3
NP_542398.3										NP_060012.3										NP_060952.2										NP_057167.2										NP_065854.3
NP_543141.3										NP_060035.2										NP_060954.1										NP_057173.2										NP_065856.1
NP_569057.2										NP_060036.2										NP_060959.2										NP_057190.2										NP_065859.3
NP_569082.2										NP_060080.6										NP_060979.2										NP_057204.2										NP_065872.1
NP_573403.1										NP_060101.3										NP_061146.1										NP_057218.1										NP_065914.2
NP_597677.2										NP_060103.2										NP_061154.1										NP_057232.2										NP_065939.2
NP_597702.2										NP_060106.2										NP_061176.4										NP_057235.2										NP_065970.2
NP_597712.2										NP_060132.3										NP_061324.1										NP_057250.1										NP_065973.2
NP_599031.1										NP_060137.2										NP_061723.1										NP_057285.3										NP_065988.1
NP_612361.1										NP_060142.3										NP_061746.1										NP_057302.1										NP_066001.1
NP_612395.2										NP_060147.2										NP_061749.1										NP_057306.2										NP_066015.2
NP_612429.2										NP_060166.2										NP_061838.1										NP_057308.1										NP_066124.1
NP_612442.3										NP_060167.2										NP_061852.3										NP_057313.2										NP_066267.2
NP_612449.2										NP_060178.2										NP_061856.1										NP_057323.3										NP_066357.3
NP_612464.1										NP_060191.3										NP_061889.2										NP_057336.3										NP_066402.2
NP_612482.2										NP_060193.2										NP_061897.1										NP_057368.3										NP_066406.1
NP_619542.1										NP_060198.3										NP_061921.2										NP_057382.2										NP_066407.1
NP_619635.1										NP_060218.1										NP_061984.2										NP_057425.3										NP_066938.2
NP_620147.1										NP_060222.2										NP_061985.2										NP_057452.1										NP_066940.3
NP_620482.3										NP_060240.3										NP_062536.2										NP_057458.4										NP_067013.1
NP_631917.1										NP_060243.2										NP_062538.5										NP_057480.2										NP_067014.2
NP_631918.3										NP_060250.2										NP_062555.1										NP_057508.2										NP_067071.1
NP_631938.2										NP_060259.4										NP_062832.1										NP_057547.5										NP_067083.1
NP_644805.1										NP_060275.2										NP_063938.1										NP_057563.3										NP_067652.1
NP_647476.1										NP_060329.2										NP_064447.1										NP_057607.1										NP_068506.2
NP_647593.1										NP_060334.2										NP_064504.2										NP_057632.2										NP_068581.1
NP_653164.2										NP_060357.1										NP_064544.2										NP_057637.2										NP_068743.3
NP_653175.2										NP_060376.2										NP_064550.3										NP_059138.1										NP_068746.2
NP_653176.2										NP_060434.2										NP_064576.1										NP_060018.1										NP_068804.1
NP_653234.2										NP_060436.4										NP_065068.1										NP_060035.2										NP_071336.1
NP_653240.1										NP_060469.4										NP_065069.1										NP_060054.4										NP_071347.2
NP_653249.1										NP_060495.2										NP_065099.3										NP_060080.6										NP_071356.1
NP_653318.2										NP_060531.2										NP_065109.1										NP_060087.3										NP_071370.2
NP_659404.2										NP_060555.2										NP_065114.3										NP_060102.1										NP_071372.1
NP_659449.3										NP_060559.2										NP_065143.2										NP_060106.2										NP_071373.2
NP_659484.4										NP_060564.2										NP_065164.2										NP_060142.3										NP_071396.4
NP_659497.1										NP_060587.8										NP_065177.2										NP_060146.2										NP_071397.3
NP_660093.2										NP_060591.3										NP_065683.2										NP_060146.2										NP_071442.2
NP_660156.1										NP_060595.3										NP_065690.2										NP_060147.2										NP_071448.1
NP_660278.3										NP_060606.3										NP_065705.3										NP_060193.2										NP_071451.2
NP_660289.2										NP_060615.1										NP_065713.1										NP_060198.3										NP_071764.3
NP_660333.2										NP_060639.4										NP_065734.5										NP_060287.1										NP_071900.2
NP_660350.2										NP_060647.2										NP_065749.3										NP_060289.2										NP_071920.1
NP_663761.1										NP_060666.1										NP_065753.2										NP_060330.2										NP_072090.1
NP_680477.1										NP_060672.2										NP_065759.1										NP_060335.2										NP_072097.2
NP_683692.2										NP_060685.2										NP_065789.1										NP_060356.2										NP_073585.8
NP_689552.2										NP_060707.2										NP_065796.2										NP_060365.8										NP_073600.3
NP_689579.3										NP_060725.1										NP_065810.2										NP_060483.3										NP_073616.7
NP_689588.2										NP_060729.2										NP_065816.2										NP_060485.4										NP_073622.2
NP_689642.3										NP_060780.2										NP_065821.1										NP_060526.2										NP_073740.2
NP_689716.4										NP_060813.2										NP_065834.1										NP_060528.3										NP_073744.2
NP_689726.3										NP_060813.2										NP_065837.1										NP_060547.2										NP_073746.2
NP_689732.2										NP_060822.2										NP_065854.3										NP_060553.4										NP_073751.3
NP_689749.3										NP_060825.2										NP_065872.1										NP_060557.3										NP_075064.1
NP_689769.2										NP_060848.2										NP_065873.2										NP_060582.1										NP_075447.1
NP_689862.1										NP_060863.3										NP_065883.1										NP_060587.8										NP_075565.2
NP_689876.2										NP_060893.2										NP_065890.1										NP_060600.2										NP_075571.2
NP_689916.2										NP_060899.2										NP_065904.1										NP_060615.1										NP_076413.3
NP_689920.1										NP_060918.2										NP_065910.3										NP_060620.2										NP_076920.1
NP_689929.2										NP_060921.3										NP_065922.3										NP_060664.2										NP_076939.3
NP_689975.2										NP_060931.2										NP_065928.2										NP_060679.1										NP_076999.2
NP_690601.1										NP_060944.3										NP_065933.2										NP_060682.2										NP_077021.1
NP_690850.2										NP_060952.2										NP_065941.2										NP_060685.2										NP_077269.3
NP_694566.4										NP_060954.1										NP_065944.3										NP_060767.2										NP_077272.2
NP_694953.2										NP_060959.2										NP_065946.2										NP_060780.2										NP_077273.2
NP_694957.3										NP_061119.1										NP_065990.1										NP_060789.2										NP_077297.2
NP_695006.1										NP_061146.1										NP_066015.2										NP_060813.2										NP_077300.3
NP_699192.1										NP_061174.1										NP_066022.2										NP_060836.1										NP_077816.1
NP_699197.3										NP_061176.4										NP_066124.1										NP_060853.3										NP_078781.3
NP_705838.3										NP_061331.2										NP_066267.2										NP_060855.2										NP_078789.2
NP_714544.1										NP_061720.2										NP_066296.2										NP_060863.3										NP_078808.3
NP_715637.2										NP_061723.1										NP_066390.1										NP_060867.2										NP_078817.2
NP_722516.1										NP_061746.1										NP_066408.1										NP_060876.5										NP_078822.3
NP_722575.1										NP_061838.1										NP_066409.1										NP_060876.5										NP_078832.1
NP_722576.3										NP_061854.1										NP_066544.1										NP_060886.1										NP_078838.1
NP_722582.2										NP_061856.1										NP_066920.1										NP_060899.2										NP_078860.2
NP_733749.1										NP_061859.4										NP_066921.2										NP_060903.2										NP_078886.2
NP_733787.1										NP_061862.1										NP_066949.2										NP_060918.2										NP_078887.2
NP_733821.1										NP_061868.1										NP_067007.3										NP_060923.2										NP_078905.2
NP_734465.2										NP_061889.2										NP_067022.1										NP_060933.3										NP_078928.3
NP_736610.2										NP_061889.2										NP_067023.1										NP_061127.1										NP_078948.3
NP_741983.2										NP_061897.1										NP_067028.1										NP_061146.1										NP_078980.3
NP_742067.3										NP_061916.3										NP_067639.1										NP_061155.2										NP_079002.3
NP_742105.1										NP_061921.2										NP_067646.1										NP_061174.1										NP_079030.3
NP_775188.1										NP_061928.4										NP_067678.1										NP_061176.4										NP_079031.2
NP_775487.2										NP_061982.3										NP_068506.2										NP_061324.1										NP_079038.2
NP_775750.3										NP_061984.2										NP_068585.1										NP_061720.2										NP_079059.2
NP_775771.3										NP_061985.2										NP_068587.1										NP_061743.1										NP_079113.2
NP_775821.2										NP_062458.1										NP_068657.1										NP_061832.2										NP_079133.3
NP_775831.2										NP_062538.5										NP_068776.2										NP_061845.2										NP_079150.3
NP_775837.2										NP_062543.1										NP_071289.1										NP_061852.3										NP_079193.2
NP_775859.4										NP_062555.1										NP_071338.1										NP_061877.1										NP_079202.2
NP_775864.3										NP_062813.2										NP_071348.3										NP_061889.2										NP_079218.2
NP_775871.2										NP_064447.1										NP_071358.1										NP_061903.2										NP_079279.3
NP_775873.2										NP_064504.2										NP_071396.4										NP_061969.3										NP_079316.2
NP_775886.3										NP_064511.2										NP_071397.3										NP_061985.2										NP_079321.3
NP_775901.3										NP_064550.3										NP_071407.4										NP_061987.3										NP_079331.3
NP_775922.3										NP_064590.2										NP_071432.2										NP_062536.2										NP_079335.2
NP_775970.2										NP_064617.2										NP_071440.1										NP_062538.5										NP_079349.2
NP_776089.2										NP_064632.2										NP_071767.3										NP_062817.2										NP_079416.1
NP_777550.2										NP_064708.1										NP_071895.3										NP_064504.2										NP_079421.5
NP_777574.2										NP_064711.1										NP_071934.3										NP_064512.1										NP_079467.3
NP_777612.1										NP_065068.1										NP_072088.1										NP_064582.2										NP_079488.2
NP_777638.3										NP_065069.1										NP_073577.3										NP_064610.1										NP_079514.1
NP_778145.2										NP_065070.1										NP_073579.5										NP_064703.1										NP_079524.2
NP_778230.1										NP_065073.3										NP_073600.3										NP_064709.2										NP_079541.1
NP_778236.2										NP_065112.1										NP_073603.2										NP_065089.2										NP_085127.2
NP_783853.1										NP_065137.1										NP_073605.4										NP_065091.1										NP_085128.2
NP_787050.6										NP_065149.2										NP_073606.3										NP_065102.1										NP_085129.1
NP_787083.1										NP_065164.2										NP_073614.1										NP_065117.1										NP_085130.2
NP_789780.2										NP_065175.4										NP_073751.3										NP_065131.1										NP_085135.1
NP_789789.2										NP_065177.2										NP_075394.3										NP_065137.1										NP_110385.1
NP_795372.1										NP_065385.2										NP_076432.1										NP_065148.1										NP_110435.1
NP_796376.2										NP_065683.2										NP_076941.2										NP_065177.2										NP_112170.1
NP_803875.2										NP_065705.3										NP_077007.1										NP_065392.1										NP_112173.1
NP_808592.2										NP_065713.1										NP_077025.2										NP_065433.2										NP_112181.3
NP_817127.1										NP_065734.5										NP_077272.2										NP_065683.2										NP_112184.4
NP_821174.1										NP_065737.2										NP_077720.1										NP_065690.2										NP_112241.2
NP_835260.2										NP_065746.3										NP_077740.1										NP_065759.1										NP_112494.3
NP_839946.1										NP_065770.1										NP_077816.1										NP_065766.1										NP_112562.3
NP_848512.1										NP_065789.1										NP_077817.2										NP_065769.3										NP_112569.2
NP_848547.4										NP_065804.2										NP_078801.3										NP_065770.1										NP_112570.2
NP_848656.2										NP_065810.2										NP_078837.3										NP_065784.1										NP_112571.2
NP_849144.2										NP_065821.1										NP_078881.3										NP_065789.1										NP_112573.1
NP_851820.1										NP_065834.1										NP_078887.2										NP_065798.2										NP_112580.3
NP_852478.1										NP_065854.3										NP_078888.4										NP_065810.2										NP_112582.3
NP_852480.1										NP_065856.1										NP_078891.2										NP_065810.2										NP_112598.3
NP_859076.3										NP_065859.3										NP_078904.4										NP_065816.2										NP_112738.1
NP_859077.1										NP_065865.1										NP_078933.3										NP_065821.1										NP_113584.3
NP_861447.3										NP_065872.1										NP_078951.2										NP_065826.3										NP_113663.2
NP_861452.2										NP_065873.2										NP_078961.3										NP_065834.1										NP_113676.2
NP_872293.2										NP_065883.1										NP_078980.3										NP_065835.2										NP_114113.1
NP_872325.2										NP_065890.1										NP_078997.4										NP_065847.1										NP_114141.2
NP_872336.2										NP_065891.1										NP_079002.3										NP_065861.3										NP_114401.2
NP_872347.2										NP_065899.1										NP_079012.3										NP_065875.3										NP_115495.3
NP_878918.2										NP_065902.1										NP_079029.3										NP_065876.3										NP_115507.4
NP_892006.3										NP_065904.1										NP_079089.2										NP_065890.1										NP_115518.3
NP_892022.2										NP_065907.2										NP_079091.3										NP_065892.1										NP_115519.2
NP_898888.1										NP_065914.2										NP_079092.2										NP_065923.1										NP_115575.1
NP_919224.1										NP_065928.2										NP_079143.3										NP_065928.2										NP_115612.4
NP_919289.2										NP_065933.2										NP_079152.3										NP_065933.2										NP_115633.3
NP_932326.2										NP_065944.3										NP_079279.3										NP_065941.2										NP_115642.4
NP_937793.1										NP_065973.2										NP_079316.2										NP_065947.1										NP_115670.1
NP_937884.2										NP_065986.3										NP_079321.3										NP_065953.1										NP_115680.1
NP_940820.1										NP_065990.1										NP_079350.5										NP_065962.1										NP_115687.2
NP_940878.3										NP_065994.1										NP_079379.2										NP_065970.2										NP_115705.2
NP_940885.2										NP_066015.2										NP_079389.2										NP_065974.1										NP_115710.2
NP_940897.2										NP_066022.2										NP_079401.2										NP_065979.1										NP_115722.1
NP_940912.1										NP_066124.1										NP_079413.3										NP_065988.1										NP_115759.2
NP_940928.2										NP_066267.2										NP_079429.2										NP_066001.1										NP_115763.2
NP_940936.2										NP_066296.2										NP_079441.1										NP_066022.2										NP_115784.1
NP_940953.2										NP_066919.2										NP_079455.3										NP_066267.2										NP_115874.3
NP_940978.2										NP_066939.1										NP_079470.1										NP_066554.2										NP_115921.2
NP_940986.1										NP_066943.2										NP_079488.2										NP_066919.2										NP_115970.2
NP_940999.1										NP_066949.2										NP_079491.2										NP_066938.2										NP_115971.2
NP_945322.1										NP_067007.3										NP_085131.1										NP_066949.2										NP_115997.5
NP_954993.1										NP_067023.1										NP_085139.2										NP_066996.3										NP_116027.2
NP_955366.1										NP_067028.1										NP_085152.2										NP_067011.1										NP_116120.1
NP_955452.3										NP_067678.1										NP_109592.1										NP_067016.3										NP_116165.1
NP_958357.1										NP_068506.2										NP_110379.2										NP_067043.2										NP_116202.2
NP_958786.1										NP_068581.1										NP_110404.1										NP_067047.4										NP_116205.3
NP_958843.2										NP_068585.1										NP_110407.2										NP_067051.2										NP_116246.2
NP_996820.1										NP_068657.1										NP_110409.2										NP_067063.1										NP_116255.2
NP_997195.2										NP_068743.3										NP_110448.2										NP_067627.3										NP_116296.1
NP_997234.3										NP_068756.2										NP_112224.1										NP_067678.1										NP_116321.2
NP_997237.2										NP_068770.2										NP_112236.3										NP_068506.2										NP_148983.1
NP_997244.4										NP_068810.3										NP_112241.2										NP_068587.1										NP_149020.2
NP_997245.2										NP_071334.1										NP_112489.3										NP_068603.4										NP_149073.1
NP_997289.2										NP_071338.1										NP_112492.2										NP_068657.1										NP_149116.2
NP_997296.1										NP_071348.3										NP_112584.3										NP_068743.3										NP_149117.1
NP_997647.2										NP_071358.1										NP_113584.3										NP_068770.2										NP_149129.2
NP_997722.1										NP_071378.1										NP_113602.2										NP_068772.2										NP_149438.2
NP_998754.1										NP_071396.4										NP_113620.1										NP_071289.1										NP_149977.2
NP_998783.1										NP_071407.4										NP_113621.1										NP_071337.2										NP_149978.1
NP_998787.1										NP_071432.2										NP_113655.2										NP_071338.1										NP_150296.4
										NP_071440.1										NP_113666.2										NP_071347.2										NP_219481.1
										NP_071443.2										NP_113667.1										NP_071348.3										NP_219494.2
										NP_071449.1										NP_114096.1										NP_071373.2										NP_291024.1
										NP_071758.1										NP_114108.1										NP_071387.1										NP_291025.3
										NP_071762.2										NP_114118.2										NP_071397.3										NP_387505.1
										NP_071765.2										NP_114402.1										NP_071403.1										NP_438171.1
										NP_071767.3										NP_114414.2										NP_071426.1										NP_443099.1
										NP_072088.1										NP_115495.3										NP_071738.1										NP_443137.2
										NP_073579.5										NP_115551.2										NP_071761.1										NP_443143.2
										NP_073600.3										NP_115558.3										NP_071767.3										NP_443173.2
										NP_073606.3										NP_115603.2										NP_071895.3										NP_443179.3
										NP_074036.1										NP_115612.4										NP_071902.2										NP_443714.3
										NP_075048.1										NP_115632.1										NP_072097.2										NP_444253.3
										NP_075394.3										NP_115642.4										NP_073577.3										NP_536349.3
										NP_075566.3										NP_115682.1										NP_073591.2										NP_542387.1
										NP_076432.1										NP_115763.2										NP_073603.2										NP_542789.2
										NP_076433.3										NP_115803.1										NP_073605.4										NP_542790.2
										NP_076921.1										NP_115811.2										NP_073606.3										NP_543142.2
										NP_076947.1										NP_115853.2										NP_073746.2										NP_569055.1
										NP_077007.1										NP_115873.1										NP_073751.3										NP_573403.1
										NP_077025.2										NP_115904.1										NP_073753.3										NP_573570.3
										NP_077278.1										NP_115921.2										NP_075046.1										NP_597677.2
										NP_077288.2										NP_115947.2										NP_075048.1										NP_597734.2
										NP_077312.2										NP_115970.2										NP_075050.3										NP_597812.1
										NP_077321.3										NP_115971.2										NP_075392.2										NP_598377.4
										NP_077720.1										NP_115986.3										NP_075394.3										NP_612355.1
										NP_077816.1										NP_115997.5										NP_075567.2										NP_612383.1
										NP_078779.2										NP_116045.2										NP_075598.2										NP_612411.4
										NP_078789.2										NP_116124.2										NP_076917.1										NP_612429.2
										NP_078837.3										NP_116161.2										NP_076936.1										NP_612467.1
										NP_078881.3										NP_116169.2										NP_076983.1										NP_612482.2
										NP_078888.4										NP_116190.3										NP_077016.3										NP_619542.1
										NP_078891.2										NP_116201.7										NP_077289.1										NP_619727.2
										NP_078913.3										NP_116202.2										NP_078772.1										NP_619727.2
										NP_078933.3										NP_116204.3										NP_078779.2										NP_620128.1
										NP_078951.2										NP_116214.2										NP_078792.1										NP_620130.2
										NP_078961.3										NP_116241.2										NP_078813.1										NP_620137.2
										NP_078980.3										NP_116255.2										NP_078824.2										NP_620155.1
										NP_078997.4										NP_149015.2										NP_078832.1										NP_620156.1
										NP_079017.1										NP_149020.2										NP_078837.3										NP_620168.1
										NP_079023.2										NP_149044.2										NP_078838.1										NP_620305.3
										NP_079032.2										NP_149973.1										NP_078866.3										NP_620411.2
										NP_079084.4										NP_149977.2										NP_078873.2										NP_620482.3
										NP_079089.2										NP_149989.2										NP_078891.2										NP_620591.3
										NP_079143.3										NP_150296.4										NP_078904.4										NP_620686.1
										NP_079146.2										NP_201567.1										NP_078951.2										NP_631875.1
										NP_079150.3										NP_201572.1										NP_078961.3										NP_631912.3
										NP_079184.2										NP_203123.1										NP_078997.4										NP_631918.3
										NP_079199.2										NP_203133.1										NP_079034.3										NP_653172.2
										NP_079215.2										NP_203752.2										NP_079039.4										NP_653174.3
										NP_079279.3										NP_219481.1										NP_079045.1										NP_653245.2
										NP_079285.2										NP_219489.1										NP_079057.3										NP_653292.2
										NP_079316.2										NP_254280.1										NP_079083.2										NP_653320.3
										NP_079350.5										NP_258443.2										NP_079084.4										NP_659407.1
										NP_079389.2										NP_277041.1										NP_079183.4										NP_659419.3
										NP_079413.3										NP_291024.1										NP_079218.2										NP_659443.1
										NP_079423.1										NP_291025.3										NP_079223.3										NP_659455.3
										NP_079429.2										NP_291027.3										NP_079279.3										NP_659496.2
										NP_079441.1										NP_338599.1										NP_079321.3										NP_659802.1
										NP_079470.1										NP_378667.1										NP_079331.3										NP_660155.2
										NP_079483.3										NP_443076.2										NP_079350.5										NP_660278.3
										NP_079488.2										NP_443097.1										NP_079375.3										NP_660289.2
										NP_085148.1										NP_443099.1										NP_079413.3										NP_663633.1
										NP_085152.2										NP_443124.4										NP_079416.1										NP_663729.1
										NP_109590.3										NP_443134.3										NP_079429.2										NP_663777.1
										NP_109599.3										NP_443141.4										NP_079439.2										NP_665803.2
										NP_110386.2										NP_443143.2										NP_079452.3										NP_665872.2
										NP_110407.2										NP_443150.3										NP_079483.3										NP_683692.2
										NP_110417.2										NP_443171.2										NP_079511.1										NP_689504.2
										NP_110448.2										NP_443177.1										NP_085131.1										NP_689508.3
										NP_112153.1										NP_443198.1										NP_085139.2										NP_689542.2
										NP_112203.2										NP_444514.1										NP_085143.1										NP_689562.1
										NP_112224.1										NP_476516.1										NP_085148.1										NP_689594.4
										NP_112236.3										NP_510870.1										NP_085152.2										NP_689644.2
										NP_112238.1										NP_510880.2										NP_110407.2										NP_689659.2
										NP_112241.2										NP_510966.1										NP_110443.3										NP_689676.2
										NP_112492.2										NP_510968.2										NP_110451.1										NP_689737.4
										NP_112566.2										NP_536721.1										NP_112221.1										NP_689757.2
										NP_112584.3										NP_542163.1										NP_112230.1										NP_689764.3
										NP_113584.3										NP_542199.1										NP_112420.1										NP_689772.2
										NP_113602.2										NP_542383.1										NP_112567.2										NP_689777.3
										NP_113606.2										NP_542403.1										NP_112584.3										NP_689801.1
										NP_113620.1										NP_542770.2										NP_112600.1										NP_689805.3
										NP_113652.2										NP_542778.2										NP_113584.3										NP_689821.3
										NP_113655.2										NP_563615.3										NP_113602.2										NP_689844.2
										NP_113666.2										NP_569055.1										NP_113637.3										NP_689899.1
										NP_113667.1										NP_569118.1										NP_113678.2										NP_689986.2
										NP_114060.1										NP_569733.2										NP_114032.2										NP_689994.2
										NP_114096.1										NP_570901.3										NP_114098.1										NP_690002.2
										NP_114102.2										NP_573399.2										NP_114101.4										NP_690876.3
										NP_114118.2										NP_573570.3										NP_114141.2										NP_694563.1
										NP_114140.4										NP_588614.1										NP_114170.1										NP_694944.1
										NP_114148.3										NP_597702.2										NP_115495.3										NP_694967.3
										NP_114166.1										NP_597709.3										NP_115515.2										NP_694984.5
										NP_114408.3										NP_597723.1										NP_115558.3										NP_695003.1
										NP_114414.2										NP_597724.1										NP_115569.2										NP_699197.3
										NP_115285.1										NP_597728.1										NP_115590.1										NP_699200.2
										NP_115495.3										NP_597734.2										NP_115599.2										NP_703144.3
										NP_115505.2										NP_597999.1										NP_115640.1										NP_705836.1
										NP_115518.3										NP_598375.3										NP_115642.4										NP_705895.1
										NP_115548.1										NP_604393.2										NP_115648.2										NP_710162.1
										NP_115550.2										NP_612143.2										NP_115655.2										NP_714915.3
										NP_115551.2										NP_612206.5										NP_115663.2										NP_714928.1
										NP_115558.3										NP_612388.2										NP_115669.3										NP_722516.1
										NP_115597.3										NP_612429.2										NP_115670.1										NP_722519.2
										NP_115603.2										NP_612456.1										NP_115679.2										NP_722582.2
										NP_115604.1										NP_619520.1										NP_115682.1										NP_733751.2
										NP_115627.6										NP_619639.3										NP_115763.2										NP_733759.1
										NP_115642.4										NP_619646.1										NP_115765.2										NP_741996.2
										NP_115669.3										NP_620061.2										NP_115766.3										NP_742066.2
										NP_115823.3										NP_620137.2										NP_115786.1										NP_742093.1
										NP_115853.2										NP_620145.2										NP_115796.2										NP_758525.1
										NP_115871.1										NP_620154.2										NP_115818.2										NP_758857.1
										NP_115890.2										NP_620168.1										NP_115823.3										NP_775099.2
										NP_115947.2										NP_620419.2										NP_115853.2										NP_775109.2
										NP_115970.2										NP_620584.2										NP_115885.2										NP_775759.3
										NP_115992.1										NP_620686.1										NP_115904.1										NP_775760.3
										NP_116000.1										NP_620688.2										NP_115942.1										NP_775823.1
										NP_116114.1										NP_620714.2										NP_115971.2										NP_775840.3
										NP_116124.2										NP_644810.2										NP_115979.3										NP_775859.4
										NP_116161.2										NP_653265.3										NP_115982.1										NP_775871.2
										NP_116178.2										NP_653267.2										NP_115997.5										NP_775899.3
										NP_116190.3										NP_653273.3										NP_116023.2										NP_775921.1
										NP_116201.7										NP_653287.2										NP_116030.1										NP_776162.2
										NP_116202.2										NP_659410.3										NP_116052.2										NP_776169.2
										NP_116204.3										NP_659431.5										NP_116070.2										NP_776189.3
										NP_116214.2										NP_659454.2										NP_116161.2										NP_776190.1
										NP_116247.1										NP_659457.2										NP_116169.2										NP_776250.2
										NP_116253.2										NP_659489.1										NP_116201.7										NP_777557.1
										NP_116255.2										NP_660308.1										NP_116214.2										NP_777584.1
										NP_116258.2										NP_660334.3										NP_116255.2										NP_777592.1
										NP_116264.2										NP_660349.1										NP_116262.2										NP_777594.1
										NP_149014.3										NP_663745.1										NP_116278.3										NP_777597.2
										NP_149015.2										NP_663780.2										NP_127497.1										NP_778225.1
										NP_149044.2										NP_665741.1										NP_149015.2										NP_787069.4
										NP_149048.2										NP_671717.1										NP_149019.1										NP_787118.2
										NP_149050.3										NP_671728.2										NP_149022.3										NP_789780.2
										NP_149100.2										NP_689472.3										NP_149034.2										NP_789790.2
										NP_149124.3										NP_689473.1										NP_149074.3										NP_789794.1
										NP_149349.2										NP_689481.2										NP_149977.2										NP_796372.1
										NP_149977.2										NP_689484.3										NP_149991.2										NP_803187.1
										NP_149989.2										NP_689497.1										NP_150648.2										NP_821074.1
										NP_149991.2										NP_689539.1										NP_201574.4										NP_821079.3
										NP_150296.4										NP_689552.2										NP_207646.2										NP_829884.1
										NP_150594.2										NP_689562.1										NP_219481.1										NP_835226.2
										NP_150648.2										NP_689576.6										NP_258259.1										NP_835363.1
										NP_201567.1										NP_689578.2										NP_258443.2										NP_848552.1
										NP_203752.2										NP_689606.2										NP_277041.1										NP_848622.2
										NP_219481.1										NP_689615.2										NP_291025.3										NP_848658.3
										NP_258443.2										NP_689645.2										NP_378667.1										NP_852118.2
										NP_291025.3										NP_689654.1										NP_439897.1										NP_853516.1
										NP_291032.2										NP_689689.2										NP_443099.1										NP_853654.1
										NP_338599.1										NP_689697.2										NP_443115.1										NP_858045.1
										NP_378669.1										NP_689732.2										NP_443124.4										NP_859063.3
										NP_438169.2										NP_689737.4										NP_443129.3										NP_870998.2
										NP_438171.1										NP_689794.1										NP_443131.2										NP_872342.2
										NP_439897.1										NP_689829.3										NP_443134.3										NP_872438.2
										NP_443071.2										NP_689840.2										NP_443138.2										NP_872579.2
										NP_443122.3										NP_689848.1										NP_443141.4										NP_877497.4
										NP_443124.4										NP_689914.3										NP_443196.2										NP_878905.2
										NP_443129.3										NP_689929.2										NP_444279.2										NP_891550.1
										NP_443141.4										NP_689956.2										NP_444283.2										NP_891555.2
										NP_443143.2										NP_689963.2										NP_444504.1										NP_891977.1
										NP_443150.3										NP_689985.1										NP_473369.1										NP_892006.3
										NP_443152.1										NP_690849.1										NP_476510.1										NP_892015.1
										NP_443156.2										NP_694547.2										NP_477513.2										NP_904356.1
										NP_443171.2										NP_694942.3										NP_490595.1										NP_909122.1
										NP_444283.2										NP_697021.1										NP_510880.2										NP_919226.1
										NP_476510.1										NP_699174.1										NP_510966.1										NP_919255.2
										NP_510880.2										NP_699185.1										NP_536721.1										NP_919261.2
										NP_510882.1										NP_699197.3										NP_542161.1										NP_919436.1
										NP_510968.2										NP_705833.3										NP_542414.1										NP_932079.1
										NP_525022.2										NP_705841.2										NP_542789.2										NP_932343.1
										NP_542161.1										NP_705898.1										NP_542937.3										NP_937784.2
										NP_542194.2										NP_710157.2										NP_569055.1										NP_937793.1
										NP_542199.1										NP_714918.2										NP_569056.4										NP_937828.3
										NP_542383.1										NP_715639.2										NP_569082.2										NP_937884.2
										NP_542403.1										NP_722523.1										NP_570116.2										NP_938022.2
										NP_542411.2										NP_733751.2										NP_570854.1										NP_940860.2
										NP_542451.1										NP_741999.3										NP_573399.2										NP_940862.2
										NP_542453.2										NP_742066.2										NP_573441.2										NP_940912.1
										NP_543148.2										NP_757366.2										NP_573570.3										NP_940931.3
										NP_563615.3										NP_758958.3										NP_588610.2										NP_940932.2
										NP_569055.1										NP_775099.2										NP_588614.1										NP_940980.4
										NP_569118.1										NP_775102.3										NP_597677.2										NP_940983.2
										NP_569733.2										NP_775490.2										NP_597709.3										NP_940984.3
										NP_570124.1										NP_775811.2										NP_597724.1										NP_942150.1
										NP_573399.2										NP_775836.4										NP_597734.2										NP_942581.1
										NP_573570.3										NP_775871.2										NP_598377.4										NP_944606.2
										NP_573571.1										NP_775902.2										NP_602296.2										NP_945343.1
										NP_597702.2										NP_775908.2										NP_612116.1										NP_955372.2
										NP_597724.1										NP_776175.2										NP_612152.1										NP_955384.3
										NP_597734.2										NP_776247.3										NP_612206.5										NP_958357.1
										NP_597999.1										NP_777565.3										NP_612377.4										NP_958786.1
										NP_604393.2										NP_778145.2										NP_612432.2										NP_975010.1
										NP_612143.2										NP_778235.1										NP_612456.1										NP_982284.1
										NP_612153.2										NP_783165.1										NP_619520.1										NP_996532.2
										NP_612201.1										NP_787067.3										NP_619639.3										NP_996744.4
										NP_612388.2										NP_787084.1										NP_619727.2										NP_996816.3
										NP_612403.2										NP_787103.1										NP_620061.2										NP_996826.3
										NP_612435.1										NP_789744.1										NP_620154.2										NP_996917.1
										NP_612456.1										NP_789782.1										NP_620168.1										NP_997072.2
										NP_612468.1										NP_803875.2										NP_620169.1										NP_997246.2
										NP_612475.1										NP_808760.1										NP_620305.3										NP_997281.2
										NP_619520.1										NP_808880.1										NP_620689.1										NP_997304.3
										NP_619639.3										NP_808881.3										NP_631918.3										NP_997309.2
										NP_619646.1										NP_835227.1										NP_640335.2										NP_997647.2
										NP_620061.2										NP_835454.1										NP_644810.2										NP_997722.1
										NP_620137.2										NP_848511.1										NP_647476.1										NP_998754.1
										NP_620145.2										NP_848512.1										NP_647480.1										NP_998783.1
										NP_620161.1										NP_848621.2										NP_647537.1
										NP_620170.3										NP_848652.2										NP_653091.3
										NP_620305.3										NP_848928.1										NP_653234.2
										NP_620584.2										NP_851782.3										NP_653267.2
										NP_620686.1										NP_853517.2										NP_653282.2
										NP_620688.2										NP_858045.1										NP_653292.2
										NP_620714.2										NP_859062.1										NP_653299.4
										NP_631914.1										NP_861441.2										NP_659410.3
										NP_644810.2										NP_863651.1										NP_659419.3
										NP_647476.1										NP_870992.2										NP_660335.2
										NP_653091.3										NP_872338.1										NP_660349.1
										NP_653168.2										NP_872383.1										NP_663696.1
										NP_653205.3										NP_872578.1										NP_663745.1
										NP_653265.3										NP_872604.1										NP_663780.2
										NP_653273.3										NP_877499.1										NP_665804.1
										NP_653283.3										NP_878905.2										NP_666019.1
										NP_653287.2										NP_878918.2										NP_667340.2
										NP_653300.2										NP_886552.3										NP_671693.1
										NP_653303.2										NP_891550.1										NP_683692.2
										NP_653318.2										NP_892006.3										NP_689472.3
										NP_653319.1										NP_892023.1										NP_689481.2
										NP_653326.3										NP_892026.1										NP_689485.1
										NP_659431.5										NP_899243.1										NP_689498.1
										NP_659454.2										NP_912730.2										NP_689508.3
										NP_659457.2										NP_937983.2										NP_689565.2
										NP_660159.1										NP_938080.1										NP_689576.6
										NP_660302.2										NP_940893.1										NP_689600.2
										NP_660316.2										NP_940936.2										NP_689603.2
										NP_660333.2										NP_940953.2										NP_689604.1
										NP_660334.3										NP_940983.2										NP_689608.2
										NP_660337.3										NP_940988.2										NP_689618.4
										NP_663745.1										NP_945119.1										NP_689627.1
										NP_665741.1										NP_950248.2										NP_689644.2
										NP_665810.1										NP_954587.2										NP_689660.2
										NP_667340.2										NP_954649.3										NP_689675.1
										NP_671717.1										NP_954712.1										NP_689737.4
										NP_683692.2										NP_955373.3										NP_689752.2
										NP_689452.1										NP_958786.1										NP_689757.2
										NP_689472.3										NP_963857.3										NP_689790.1
										NP_689473.1										NP_963893.1										NP_689791.1
										NP_689481.2										NP_976328.2										NP_689825.2
										NP_689485.1										NP_981961.2										NP_689829.3
										NP_689539.1										NP_982279.1										NP_689840.2
										NP_689552.2										NP_982354.1										NP_689848.1
										NP_689562.1										NP_996777.2										NP_689862.1
										NP_689574.1										NP_996820.1										NP_689871.1
										NP_689576.6										NP_996880.1										NP_689907.1
										NP_689578.2										NP_997217.1										NP_689911.2
										NP_689594.4										NP_997224.2										NP_689914.3
										NP_689606.2										NP_997237.2										NP_689929.2
										NP_689613.2										NP_997244.4										NP_689956.2
										NP_689615.2										NP_997278.2										NP_690849.1
										NP_689645.2										NP_997289.2										NP_690856.1
										NP_689654.1										NP_997667.1										NP_690869.1
										NP_689697.2										NP_997722.1										NP_694547.2
										NP_689726.3										NP_997724.2										NP_694939.2
										NP_689737.4										NP_998754.1										NP_694997.2
										NP_689771.3										NP_998768.2										NP_705618.1
										NP_689787.3																				NP_705838.3
										NP_689790.1																				NP_705841.2
										NP_689812.3																				NP_714544.1
										NP_689829.3																				NP_722576.3
										NP_689848.1																				NP_733751.2
										NP_689892.1																				NP_733762.2
										NP_689907.1																				NP_736610.2
										NP_689929.2																				NP_757366.2
										NP_689929.2																				NP_758952.4
										NP_689956.2																				NP_775270.1
										NP_689985.1																				NP_775771.3
										NP_689994.2																				NP_775773.2
										NP_690849.1																				NP_775822.3
										NP_690875.1																				NP_775826.2
										NP_694547.2																				NP_775835.2
										NP_694574.3																				NP_775836.4
										NP_695002.1																				NP_775840.3
										NP_699185.1																				NP_775871.2
										NP_699196.2																				NP_775886.3
										NP_699197.3																				NP_775900.2
										NP_705618.1																				NP_775903.3
										NP_705833.3																				NP_776089.2
										NP_705841.2																				NP_776152.1
										NP_705898.1																				NP_776159.1
										NP_710157.2																				NP_776161.3
										NP_714928.1																				NP_776245.2
										NP_722453.1																				NP_776272.1
										NP_722549.2																				NP_777567.1
										NP_733751.2																				NP_777573.1
										NP_733793.2																				NP_777601.3
										NP_734465.2																				NP_778145.2
										NP_757366.2																				NP_778148.2
										NP_758952.4																				NP_778231.2
										NP_758958.3																				NP_778238.1
										NP_766638.2																				NP_783200.1
										NP_775099.2																				NP_783552.1
										NP_775102.3																				NP_787054.1
										NP_775323.1																				NP_796372.1
										NP_775490.2																				NP_803875.2
										NP_775748.2																				NP_808592.2
										NP_775756.3																				NP_817127.1
										NP_775779.1																				NP_829884.1
										NP_775811.2																				NP_835227.1
										NP_775813.2																				NP_835454.1
										NP_775814.2																				NP_848511.1
										NP_775816.1																				NP_848512.1
										NP_775817.1																				NP_848552.1
										NP_775828.1																				NP_848561.2
										NP_775831.2																				NP_848621.2
										NP_775871.2																				NP_849143.1
										NP_775901.3																				NP_849144.2
										NP_775922.3																				NP_851849.1
										NP_775960.4																				NP_853512.1
										NP_776175.2																				NP_853515.2
										NP_776187.2																				NP_853531.1
										NP_776194.2																				NP_857595.3
										NP_776247.3																				NP_857597.1
										NP_776255.2																				NP_858045.1
										NP_776256.2																				NP_859062.1
										NP_778145.2																				NP_859070.3
										NP_783552.1																				NP_861441.2
										NP_787052.3																				NP_863651.1
										NP_787062.1																				NP_870992.2
										NP_787067.3																				NP_872326.2
										NP_787084.1																				NP_872333.1
										NP_789744.1																				NP_872578.1
										NP_795363.1																				NP_872579.2
										NP_796374.2																				NP_872584.2
										NP_808880.1																				NP_872604.1
										NP_829884.1																				NP_874359.2
										NP_835227.1																				NP_878901.2
										NP_835454.1																				NP_878918.2
										NP_835462.1																				NP_891549.1
										NP_848621.2																				NP_892006.3
										NP_848652.2																				NP_892019.2
										NP_848928.1																				NP_899243.1
										NP_851782.3																				NP_904355.1
										NP_858045.1																				NP_912730.2
										NP_859016.1																				NP_919224.1
										NP_859070.3																				NP_919269.2
										NP_861441.2																				NP_919431.2
										NP_861453.1																				NP_932072.1
										NP_863651.1																				NP_937756.1
										NP_872301.2																				NP_937762.2
										NP_872336.2																				NP_937828.3
										NP_872338.1																				NP_940851.1
										NP_872378.3																				NP_940873.2
										NP_872383.1																				NP_940878.3
										NP_872579.2																				NP_940907.2
										NP_878248.2																				NP_940910.1
										NP_878907.1																				NP_940927.2
										NP_886552.3																				NP_940983.2
										NP_891847.1																				NP_942131.1
										NP_892006.3																				NP_944605.2
										NP_892026.1																				NP_945316.1
										NP_899243.1																				NP_954592.1
										NP_919262.2																				NP_954649.3
										NP_919278.2																				NP_954870.3
										NP_937791.2																				NP_955361.1
										NP_938080.1																				NP_955373.3
										NP_940820.1																				NP_958786.1
										NP_940893.1																				NP_963860.1
										NP_940910.1																				NP_963885.1
										NP_940936.2																				NP_963893.1
										NP_940953.2																				NP_976038.1
										NP_940988.2																				NP_987095.1
										NP_941960.2																				NP_987101.1
										NP_941961.3																				NP_991403.2
										NP_941962.1																				NP_996531.1
										NP_941963.2																				NP_996740.2
										NP_941964.2																				NP_996777.2
										NP_941965.2																				NP_996816.3
										NP_941966.1																				NP_996880.1
										NP_941968.2																				NP_996898.2
										NP_941969.2																				NP_997647.2
										NP_941972.1																				NP_997721.2
										NP_945119.1																				NP_998754.1
										NP_950248.2																				NP_998783.1
										NP_954712.1
										NP_954980.1
										NP_955453.1
										NP_955631.1
										NP_963857.3
										NP_963893.1
										NP_976046.1
										NP_976328.2
										NP_982353.1
										NP_996763.1
										NP_996848.1
										NP_996880.1
										NP_997200.1
										NP_997205.2
										NP_997217.1
										NP_997224.2
										NP_997237.2
										NP_997239.2
										NP_997244.4
										NP_997253.2
										NP_997278.2
										NP_997289.2
										NP_997646.1
										NP_997724.2
										NP_998754.1
										NP_998768.2
										NP_998818.1
										NP_999876.2

























[truncated: 45 more columns]
